# Supplementary material for: DNA methylation markers for kidney function and progression of diabetic kidney disease
Source: Nat Commun. 2023 May 15;14:2543. doi: 10.1038/s41467-023-37837-7 (PMC10185566; doi:10.1038/s41467-023-37837-7)
Supplement: Supplementary file 3 — Supplementary Data 1 [file 41467_2023_37837_MOESM3_ESM.xlsx]

## Sheet: Baseline eGFR
CpG sites significantly associated with baseline eGFR at FDR=0.05 in the single-site analysis. P-values are calculated based on the null hypothesis that it had a zero coefficient in its linear model using two-sided Student’s t test. CpG sites that are reported in at least one of the previous studies are highlighted.
CpG site (IlmnID from Illumina CG database)	Chromosome	Chromosomal position	Gene name(s)	Gene accession(s)	Gene region(s)	CpG island	Regulatory feature	Model coefficient	P-value	r2	Pearson correlation	Benjamini-Horchberg adjusted P-value	Bonferroni corrected p-value	Significant association in previous studies
cg17944885	19	12225735				N_Shelf		-5.15614	1.40502e-20	0.474557	-0.273817	6.11055e-15	6.11055e-15	Breeze et al. (Trans, AA); Chu et al. (ARIC, FHS); Sheng et al.; Schlosser et al.
cg25364972	2	217075573						-6.30288	4.36463e-11	0.456125	-0.323655	9.49106e-06	1.89821e-05	Chu et al. (FHS)
cg06449934	7	1130697	GPER;C7orf50;GPER;C7orf50;C7orf50;GPER	NM_001039966;NM_001134395;NM_001098201;NM_032350;NM_001134396;NM_001505	5'UTR;Body;5'UTR;Body;Body;5'UTR	N_Shore		3.6795	9.69528e-11	0.455445	0.195708	1.40552e-05	4.21655e-05
cg02304370	11	587926	PHRF1	NM_020901	Body	N_Shore	Promoter_Associated_Cell_type_specific	3.66211	1.37341e-10	0.455148	0.194767	1.49327e-05	5.97308e-05	Chu et al. (FHS); Schlosser et al.
cg21919729	8	11719367	CTSB;CTSB;CTSB;CTSB;CTSB	NM_147780;NM_147782;NM_147781;NM_001908;NM_147783	5'UTR;5'UTR;5'UTR;5'UTR;5'UTR			3.36796	4.28173e-10	0.454177	0.179495	3.72432e-05	0.000186216
cg04610187	17	76360794				S_Shelf		3.76643	5.82833e-10	0.453914	0.199879	4.22464e-05	0.000253479
cg04983687	16	88558223	ZFPM1	NM_153813	Body	Island		3.37164	1.29082e-09	0.453235	0.179535	8.01983e-05	0.000561388	Breeze et al. (Trans)
cg27254661	2	73118624	SPR	NM_003124	Body	S_Shelf	Unclassified_Cell_type_specific	3.69678	2.47393e-09	0.45268	0.196114	0.000119858	0.00107593
cg18593194	19	36205201	ZBTB32	NM_014383	5'UTR	N_Shore		3.6973	2.75474e-09	0.452588	0.196124	0.000119858	0.00119806
cg12065228	1	19652788	PQLC2;PQLC2;PQLC2	NM_001040125;NM_017765;NM_001040126	Body;Body;Body			3.72138	2.75593e-09	0.452588	0.197352	0.000119858	0.00119858	Chu et al. (FHS); Schlosser et al.
cg08940169	16	88540241	ZFPM1	NM_153813	Body	Island		3.25999	4.16025e-09	0.452236	0.173618	0.000150802	0.00180933
cg19434937	12	7104184	LPCAT3	NM_005768	Body			3.2064	4.16094e-09	0.452236	0.170848	0.000150802	0.00180963
cg11699125	1	6341327	ACOT7;ACOT7;ACOT7;ACOT7	NM_181864;NM_181865;NM_007274;NM_181866	Body;Body;Body;Body	Island	Unclassified_Cell_type_specific	3.14419	6.54852e-09	0.451849	0.16757	0.000205729	0.002848
cg17988187	2	74612222	LOC100189589	NR_024463	TSS1500			3.13145	6.84112e-09	0.451811	0.166904	0.000205729	0.00297526
cg09823543	6	43146056	SRF	NM_003131	Body	N_Shelf		3.55739	7.09561e-09	0.45178	0.188839	0.000205729	0.00308594
cg02475695	16	616220	NHLRC4	NM_176677	TSS1500	S_Shore	Promoter_Associated	3.37842	7.63338e-09	0.451718	0.179643	0.000207489	0.00331982
cg06972908	16	30488321	ITGAL;ITGAL	NM_002209;NM_001114380	Body;Body	S_Shelf		4.34379	8.35474e-09	0.451641	0.228564	0.000207912	0.00363354
cg11544657	1	9968130	CTNNBIP1;CTNNBIP1	NM_020248;NM_001012329	5'UTR;5'UTR	N_Shore		-4.42956	8.60508e-09	0.451615	-0.232829	0.000207912	0.00374242	Schlosser et al.
cg23845009	11	34323678	ABTB2	NM_145804	Body			4.36028	1.08731e-08	0.451416	0.229341	0.000248885	0.00472882	Breeze et al. (Trans); Schlosser et al.
cg09610644	3	197249274	BDH1;BDH1;BDH1	NM_203314;NM_203315;NM_004051	Body;Body;Body			-3.46862	1.25654e-08	0.451292	-0.184209	0.000272814	0.00546477	Breeze et al. (Trans, AA); Schlosser et al.
cg12981272	3	37281848				N_Shelf		5.06297	1.36235e-08	0.451223	0.263852	0.000272814	0.00592498
cg12077754	2	75089669	HK2	NM_000189	Body			3.1145	1.38004e-08	0.451212	0.165937	0.000272814	0.0060019
cg10142874	2	11917623	LPIN1	NM_145693	Body			3.07394	1.86113e-08	0.450956	0.163798	0.000351922	0.0080942
cg00934987	17	56605468	SEPT4;SEPT4;SEPT4	NM_080415;NM_080416;NM_004574	Body;Body;Body	N_Shelf		3.53974	2.68325e-08	0.450644	0.187747	0.000467076	0.0116697
cg22753611	6	17472892	CAP2	NM_006366	Body			-3.2841	2.68491e-08	0.450644	-0.174617	0.000467076	0.0116769
cg04816311	7	1066650	C7orf50;C7orf50;C7orf50	NM_001134395;NM_032350;NM_001134396	Body;Body;Body	N_Shore		4.22619	2.88381e-08	0.450583	0.222483	0.000482381	0.0125419	Breeze et al. (Trans, AA)
cg04497992	16	616212	NHLRC4	NM_176677	TSS1500	S_Shore	Promoter_Associated	3.05305	3.11388e-08	0.450517	0.162651	0.000488781	0.0135425
cg09249800	1	6341287	ACOT7;ACOT7;ACOT7;ACOT7	NM_181864;NM_181865;NM_007274;NM_181866	Body;Body;Body;Body	Island	Unclassified_Cell_type_specific	3.04156	3.14684e-08	0.450508	0.162054	0.000488781	0.0136859
cg01676795	7	75586348	POR	NM_000941	Body			4.17778	3.42687e-08	0.450435	0.22003	0.000513922	0.0149037	Breeze et al. (Trans)
cg25854298	10	73936754	ASCC1	NM_015947	Body			2.95195	3.78975e-08	0.450349	0.157377	0.000549398	0.0164819
cg10489463	2	33546572	LTBP1;LTBP1;LTBP1;LTBP1;LTBP1	NM_000627;NM_206943;NM_001166265;NM_001166266;NM_001166264	Body;Body;Body;Body;Body			3.19016	4.06614e-08	0.450289	0.169715	0.000570451	0.017684
cg23516680	10	103923333	NOLC1	NM_004741	3'UTR			3.10511	4.88973e-08	0.450132	0.165293	0.000664557	0.0212658
cg02170785	14	69650830						3.01177	5.43773e-08	0.450041	0.160441	0.000715172	0.0236491
cg19448292	20	35504064	C20orf118	NM_080628	TSS1500			3.17697	5.59103e-08	0.450017	0.168993	0.000715172	0.0243158
cg01499988	9	35755346	MSMP	NM_001044264	TSS1500	N_Shore		2.9796	6.16378e-08	0.449934	0.158756	0.000765907	0.0268068
cg25087851	11	60623918	GPR44	NM_004778	TSS1500	S_Shelf		2.9932	6.94959e-08	0.449831	0.159447	0.000839565	0.0302243
cg22406869	11	66276941	DPP3;BBS1;DPP3	NM_130443;NM_024649;NM_005700	3'UTR;TSS1500;3'UTR			4.23895	7.62919e-08	0.449752	0.222961	0.000896755	0.0331799
cg18650626	7	1914073	MAD1L1;MAD1L1;MAD1L1	NM_003550;NM_001013837;NM_001013836	Body;Body;Body	Island	Unclassified_Cell_type_specific	2.88598	8.89394e-08	0.449621	0.153845	0.00101791	0.0386804
cg00506299	3	16469127	RFTN1	NM_015150	Body			3.37285	9.14351e-08	0.449597	0.179022	0.00101964	0.0397658
cg16809457	6	90399677	MDN1	NM_014611	Body			3.69356	1.14124e-07	0.449408	0.195389	0.00120793	0.0496335
cg00944309	5	60142446				S_Shelf		3.13639	1.16277e-07	0.449392	0.166803	0.00120793	0.0505697
cg07573872	19	1126342	SBNO2;SBNO2	NM_001100122;NM_014963	Body;Body	S_Shelf		2.88036	1.16652e-07	0.449389	0.153521	0.00120793	0.0507329
cg10065736	12	117440120	FBXW8;FBXW8	NM_153348;NM_012174	Body;Body			3.07455	1.52882e-07	0.449159	0.163569	0.00154627	0.0664898
cg17374802	17	56270828	EPX	NM_000502	Body	N_Shelf		2.87454	1.67751e-07	0.449079	0.153176	0.00165473	0.0729564
cg02941852	7	105030168	SRPK2	NM_182692	TSS1500	S_Shore		2.85447	1.71215e-07	0.449062	0.152129	0.00165473	0.0744629
cg10704177	1	62209607	INADL	NM_176877	5'UTR	S_Shore		2.95099	1.84684e-07	0.448997	0.157139	0.0017461	0.0803206
cg00741986	4	2748332	TNIP2;TNIP2	NM_024309;NM_001161527	Body;Body		Unclassified	4.30373	2.00694e-07	0.448926	0.226034	0.00185709	0.0872835
cg21220721	1	6341230	ACOT7;ACOT7;ACOT7;ACOT7	NM_181864;NM_181865;NM_007274;NM_181866	Body;Body;Body;Body	Island	Unclassified_Cell_type_specific	2.89427	2.19e-07	0.448852	0.154171	0.00198427	0.0952449
cg02970679	17	56269818	EPX	NM_000502	TSS1500			2.92111	2.23584e-07	0.448834	0.155564	0.00198445	0.0972383
cg27469152	17	56282313	EPX	NM_000502	3'UTR			2.92635	2.31305e-07	0.448805	0.155832	0.00201192	0.100596
cg01998785	16	55542709	LPCAT2	NM_017839	TSS1500	N_Shore		2.84467	2.45144e-07	0.448756	0.151577	0.00209049	0.106615
cg08773180	11	57157607	PRG2	NM_002728	5'UTR			2.80122	2.57825e-07	0.448713	0.149309	0.00212085	0.11213
cg21745599	19	15755338	CYP4F3	NM_000896	Body			-3.34515	2.58457e-07	0.448711	-0.17746	0.00212085	0.112405	Chu et al. (ARIC)
cg03329755	6	167189272	RPS6KA2	NM_001006932	Body		Unclassified	2.75918	2.7937e-07	0.448644	0.147108	0.00225	0.1215
cg14123882	2	365531						-3.24751	2.92063e-07	0.448606	-0.17242	0.00226727	0.12702
cg12054453	17	57915717	TMEM49	NM_030938	Body			2.87101	2.92958e-07	0.448604	0.152928	0.00226727	0.12741
cg06558622	7	149543177	ZNF862	NM_001099220	Body			2.77091	2.97154e-07	0.448592	0.147712	0.00226727	0.129235
cg02930951	20	48806066	CEBPB	NM_005194	TSS1500	N_Shore		3.01625	3.06469e-07	0.448565	0.160464	0.00229803	0.133286
cg26829395	15	40217855						3.3527	3.2853e-07	0.448506	0.177815	0.00239977	0.14288
cg09786420	1	154583389	ADAR	NM_001025107	5'UTR	S_Shelf		-3.37009	3.31073e-07	0.448499	-0.178707	0.00239977	0.143986
cg06391412	3	71295684	FOXP1;FOXP1	NM_032682;NM_001012505	5'UTR;5'UTR			2.98479	3.684e-07	0.448408	0.158811	0.00262656	0.16022
cg06070625	3	69812798	MITF;MITF	NM_198159;NM_006722	Body;TSS200		Unclassified_Cell_type_specific	2.95191	3.81269e-07	0.448379	0.157101	0.00267447	0.165817
cg01885635	3	40566085	ZNF621;ZNF621	NM_198484;NM_001098414	TSS1500;TSS1500	N_Shore	Promoter_Associated	2.93827	3.89665e-07	0.44836	0.15639	0.00268997	0.169468
cg27366532	16	3843012	CREBBP;CREBBP	NM_001079846;NM_004380	Body;Body			3.14695	4.07279e-07	0.448323	0.167191	0.00276764	0.177129
cg26608667	7	1196370	ZFAND2A	NM_182491	Body	N_Shelf		3.44636	4.13887e-07	0.448309	0.182588	0.00276927	0.180003
cg04321303	7	44107504				S_Shelf		2.70786	4.21081e-07	0.448294	0.144384	0.00277472	0.183131
cg22065514	3	48602040	COL7A1;UCN2	NM_000094;NM_033199	Body;TSS1500		Unclassified_Cell_type_specific	2.87762	4.2925e-07	0.448278	0.153227	0.00278633	0.186684
cg16936953	17	57915665	TMEM49	NM_030938	Body			3.13945	4.47424e-07	0.448243	0.166792	0.00286159	0.194588
cg13835688	9	130859454	SLC25A25;SLC25A25;SLC25A25;SLC25A25	NM_001006642;NM_001006643;NM_052901;NM_001006641	Body;TSS1500;TSS1500;Body			2.7521	4.56771e-07	0.448225	0.146683	0.00287904	0.198654
cg25939647	15	40173065	GPR176	NM_007223	Body			3.39751	4.804e-07	0.448182	0.180064	0.00297587	0.20893
cg07214715	2	86114883	ST3GAL5	NM_003896	Body	N_Shore	Unclassified	-2.90448	4.87364e-07	0.44817	-0.154609	0.00297587	0.211958
cg09650731	16	46823623				N_Shore	Promoter_Associated	2.92414	4.97474e-07	0.448152	0.155627	0.00297587	0.216355
cg07908654	13	41631052				N_Shelf		2.81476	4.99504e-07	0.448149	0.149939	0.00297587	0.217238
cg15467116	1	153332972	S100A9	NM_002965	Body			-2.87405	5.12201e-07	0.448127	-0.153021	0.00301028	0.22276
cg18307978	7	30953124	AQP1	NM_198098	Body			3.73888	5.5666e-07	0.448056	0.19746	0.00322795	0.242096
cg18771737	3	43448041	ANO10	NM_018075	Body			4.87867	5.99247e-07	0.447993	0.254184	0.00342917	0.260617
cg21045547	20	35422703	C20orf117;C20orf117	NM_080627;NM_199181	Body;Body	Island	Unclassified_Cell_type_specific	2.74711	6.28749e-07	0.447953	0.146388	0.00355127	0.273448
cg14613878	20	35504198	C20orf118	NM_080628	TSS1500			2.78941	6.83144e-07	0.447882	0.148583	0.00379753	0.297105
cg17030628	1	207039008	IL20	NM_018724	TSS200		Unclassified	2.96889	6.89812e-07	0.447874	0.157911	0.00379753	0.300005
cg14446138	9	135267742	TTF1	NM_007344	Body			3.58851	7.77534e-07	0.447772	0.189764	0.00422695	0.338156
cg22850451	19	17829496	MAP1S	NM_018174	TSS1500	N_Shore	Unclassified_Cell_type_specific	3.97709	7.89281e-07	0.447759	0.209451	0.00423783	0.343264
cg06528816	2	47242277	TTC7A	NM_020458	Body		Gene_Associated_Cell_type_specific	2.72346	8.95424e-07	0.447651	0.145116	0.00474911	0.389427
cg15232319	19	4376459	SH3GL1	NM_003025	Body			3.85775	9.53025e-07	0.447598	0.203401	0.00497645	0.414478
cg01649647	20	35177530	MYL9;MYL9	NM_006097;NM_181526	Body;Body			3.21511	9.61173e-07	0.447591	0.170598	0.00497645	0.418022
cg23597162	7	28102341	JAZF1	NM_175061	Body		Unclassified	-4.85907	1.03306e-06	0.447529	-0.253129	0.00527143	0.449284	Chu et al. (ARIC, FHS); Schlosser et al.
cg02427831	19	51961937	SIGLEC8	NM_014442	TSS1500			3.20762	1.04239e-06	0.447522	0.170202	0.00527143	0.453343
cg20062057	2	50201479	NRXN1;NRXN1;NRXN1	NM_004801;NM_001135659;NM_138735	Body;Body;Body		Unclassified_Cell_type_specific	2.61486	1.07225e-06	0.447498	0.139425	0.00536013	0.466331
cg02445229	19	4634006				N_Shelf		2.8586	1.11135e-06	0.447467	0.152129	0.00549242	0.483333
cg07397612	22	47423986	TBC1D22A	NM_014346	Body	N_Shore		2.62467	1.14189e-06	0.447444	0.139931	0.00556772	0.496617
cg20315954	17	15137304	PMP22;PMP22;PMP22	NM_153322;NM_000304;NM_153321	Body;Body;Body			2.61636	1.15219e-06	0.447436	0.139496	0.00556772	0.501095
cg18927901	6	36238043	PNPLA1;PNPLA1;PNPLA1	NM_173676;NM_001145716;NM_001145717	5'UTR;5'UTR;TSS200			3.21935	1.26711e-06	0.447355	0.170781	0.00605578	0.551076
cg08799394	10	97049193	PDLIM1	NM_020992	Body	N_Shore	Unclassified_Cell_type_specific	2.84605	1.29496e-06	0.447337	0.151459	0.00612159	0.563186
cg09173378	1	196370245	KCNT2	NM_198503	Body			-2.8862	1.32323e-06	0.447319	-0.153543	0.00618801	0.575485
cg05125838	3	48601585	UCN2;COL7A1	NM_033199;NM_000094	TSS1500;3'UTR			3.16465	1.3919e-06	0.447276	0.16795	0.00636963	0.60535
cg13017318	14	21508970	RNASE7	NM_032572	TSS1500		Unclassified	2.88759	1.40195e-06	0.447269	0.153608	0.00636963	0.609717
cg13054523	17	81055722				N_Shore		2.64871	1.40601e-06	0.447267	0.141165	0.00636963	0.611485
cg11456013	6	111192760				N_Shelf		2.87367	1.44839e-06	0.447242	0.152882	0.00645494	0.629917
cg23387863	15	77472416	SGK269	NM_024776	Body			2.9084	1.4735e-06	0.447227	0.154684	0.00645494	0.640835
cg21554670	17	9967417	GAS7	NM_201433	Body			2.83975	1.49446e-06	0.447215	0.151115	0.00645494	0.649953
cg25217710	1	156609523				N_Shelf		3.24865	1.504e-06	0.44721	0.172267	0.00645494	0.654104
cg09076584	17	26941253	FLJ25006	NM_144610	TSS200		Gene_Associated	3.27646	1.50715e-06	0.447208	0.173697	0.00645494	0.655472
cg20970369	1	111744108	DENND2D	NM_024901	TSS1500	N_Shelf		-2.969	1.51389e-06	0.447204	-0.157824	0.00645494	0.658404
cg06759255	17	7759060	TMEM88	NM_203411	3'UTR	N_Shore		2.96698	1.63217e-06	0.44714	0.15771	0.00683225	0.709844
cg01059398	3	172235808	TNFSF10	NM_003810	Body			3.05918	1.6338e-06	0.447139	0.162483	0.00683225	0.710554
cg14612966	9	130859606	SLC25A25;SLC25A25;SLC25A25;SLC25A25	NM_001006642;NM_001006643;NM_052901;NM_001006641	Body;TSS1500;TSS1500;Body			2.58061	1.66167e-06	0.447125	0.137588	0.00688261	0.722674
cg03723356	17	46047760	CDK5RAP3	NM_176096	TSS1500	N_Shore	Promoter_Associated	2.68856	1.68914e-06	0.447111	0.143226	0.00693037	0.734619
cg13458609	9	130608923	ENG;ENG	NM_001114753;NM_000118	Body;Body			2.64857	1.76829e-06	0.447072	0.141134	0.00718732	0.769043
cg01942646	1	27240694	NR0B2	NM_021969	TSS200			2.61076	1.78691e-06	0.447063	0.139157	0.00719577	0.777143
cg25897519	8	41427415				S_Shelf		3.61322	1.84076e-06	0.447038	0.1909	0.00734459	0.80056
cg10180440	10	102325486				S_Shelf		3.27312	1.9053e-06	0.447008	0.173495	0.00752864	0.828631
cg10866623	17	46895019	TTLL6	NM_001130918	TSS1500	S_Shore	Unclassified_Cell_type_specific	2.70556	1.92151e-06	0.447001	0.144099	0.00752864	0.835679
cg04592208	12	129331383				Island		-2.63519	1.94802e-06	0.446989	-0.140424	0.0075339	0.847211
cg13091627	1	153518476	S100A4;S100A4	NM_019554;NM_002961	TSS200;TSS200		Promoter_Associated	-2.98566	1.9575e-06	0.446985	-0.158657	0.0075339	0.851331
cg25727520	2	37576821	QPCT	NM_012413	Body		Unclassified_Cell_type_specific	-2.76105	2.02541e-06	0.446956	-0.146985	0.00771238	0.880866
cg23511909	3	128340787	RPN1	NM_002950	Body	S_Shelf		2.73386	2.04012e-06	0.44695	0.145568	0.00771238	0.887263
cg02835823	16	85979060				N_Shelf		-3.60658	2.07476e-06	0.446936	-0.190545	0.00771238	0.902331
cg12126038	14	34966313						2.91175	2.10761e-06	0.446922	0.154816	0.00771238	0.916614
cg01970336	1	51986254	EPS15	NM_001981	TSS1500	S_Shore		3.28461	2.10849e-06	0.446922	0.174073	0.00771238	0.916997
cg09377531	8	141046469	TRAPPC9;TRAPPC9	NM_001160372;NM_031466	Body;Body			2.53852	2.11027e-06	0.446921	0.135361	0.00771238	0.917773
cg16292343	8	144545981	ZC3H3	NM_015117	Body			2.98858	2.15734e-06	0.446903	0.158796	0.00781872	0.938246	Chu et al. (FHS)
cg07177867	15	52030746	LYSMD2;LYSMD2	NM_001143917;NM_153374	5'UTR;TSS1500	S_Shore		2.81877	2.27712e-06	0.446857	0.149976	0.00818463	0.99034
cg24496349	11	67810905	TCIRG1;TCIRG1;TCIRG1	NM_006019;NM_006053;NM_006053	Body;1stExon;5'UTR		Unclassified_Cell_type_specific	2.60698	2.3409e-06	0.446833	0.138931	0.00828083	1
cg18346531	17	9967431	GAS7	NM_201433	Body			2.68331	2.34197e-06	0.446833	0.142917	0.00828083	1
cg21640749	17	72709731	RAB37;CD300LF	NM_175738;NM_139018	Body;TSS1500			2.64869	2.38755e-06	0.446816	0.141108	0.00837391	1
cg07596065	22	50984393				N_Shore		3.06705	2.50435e-06	0.446776	0.162838	0.00871328	1
cg16572910	1	43880657					Gene_Associated	2.88217	2.6001e-06	0.446744	0.153256	0.00897462	1
cg20774552	11	46415316				S_Shore		2.64778	2.69555e-06	0.446713	0.141047	0.00923085	1
cg20133890	6	31680144	LY6G6E;LY6G6E	NR_024541;NR_003673	Body;Body		Unclassified_Cell_type_specific	3.20352	2.74811e-06	0.446697	0.169867	0.00933729	1
cg22080436	11	4212471				S_Shelf		2.81887	2.78539e-06	0.446685	0.149959	0.0093906	1
cg08698681	3	171091657	TNIK;TNIK;TNIK;TNIK;TNIK;TNIK;TNIK;TNIK;TNIK	NM_001161563;NM_001161566;NM_001161560;NR_027767;NM_001161565;NM_001161561;NM_015028;NM_001161562;NM_001161564	Body;Body;Body;Body;Body;Body;Body;Body;Body			2.57059	2.9102e-06	0.446648	0.137006	0.00973591	1
cg08465183	14	21559798	ZNF219;ZNF219;ZNF219	NM_001101672;NM_016423;NM_001102454	Body;Body;Body	Island		2.94994	3.00463e-06	0.446621	0.156755	0.0099751	1
cg18363008	17	4675114	TM4SF5	NM_003963	TSS200			3.05249	3.07123e-06	0.446602	0.162061	0.010119	1
cg01330991	17	7648108	DNAH2	NM_020877	Body	S_Shelf		2.68518	3.12653e-06	0.446587	0.142983	0.0101549	1
cg20060759	1	6694392	THAP3;DNAJC11	NM_138350;NM_018198	3'UTR;3'UTR			2.62193	3.15913e-06	0.446578	0.139681	0.0101549	1
cg12465678	1	27953336	FGR;FGR;FGR	NM_001042747;NM_005248;NM_001042729	TSS1500;5'UTR;TSS1500			5.51347	3.16447e-06	0.446577	0.284384	0.0101549	1
cg13233042	11	63432489	ATL3	NM_015459	Body			2.5162	3.17552e-06	0.446574	0.134151	0.0101549	1
cg07094298	4	2748026	TNIP2;TNIP2	NM_024309;NM_001161527	Body;Body		Unclassified	2.71433	3.42507e-06	0.446509	0.144493	0.0108199	1
cg14084609	14	100610407	EVL	NM_016337	3'UTR	Island		2.53149	3.43324e-06	0.446507	0.134943	0.0108199	1
cg19805160	1	159870731	CCDC19	NM_012337	TSS1500	S_Shore		2.50813	3.55489e-06	0.446478	0.133717	0.0111227	1
cg01801191	16	83992318	OSGIN1;OSGIN1;OSGIN1	NM_182981;NM_182980;NM_013370	Body;Body;Body			3.07544	3.61457e-06	0.446464	0.163227	0.0112286	1
cg20299697	3	138069423	MRAS;MRAS	NM_012219;NM_001085049	5'UTR;5'UTR	S_Shore		2.88302	3.81771e-06	0.446417	0.153256	0.0117755	1
cg04184810	14	101037198	BEGAIN	NM_020836	TSS1500	S_Shore		2.96821	3.91472e-06	0.446396	0.15767	0.0119897	1
cg20317437	1	24172120	FUCA1	NM_000147	3'UTR			2.60318	3.98846e-06	0.44638	0.138677	0.0120616	1
cg23196129	2	120937418						2.57384	4.00967e-06	0.446375	0.137143	0.0120616	1
cg04943713	10	35456472	CREM;CREM;CREM;CREM;CREM;CREM;CREM;CREM;CREM;CREM;CREM;CREM	NM_182771;NM_182853;NM_182772;NM_182772;NM_183011;NM_183013;NM_183060;NM_181571;NM_182771;NM_182850;NM_001881;NM_183012	1stExon;5'UTR;1stExon;5'UTR;Body;Body;Body;Body;5'UTR;5'UTR;Body;Body			-2.91598	4.02137e-06	0.446373	-0.15496	0.0120616	1
cg17038235	5	172370524	ERGIC1	NM_001031711	Body			3.15936	4.12204e-06	0.446352	0.167541	0.0122788	1
cg14109551	6	118903047	C6orf204;C6orf204	NM_206921;NM_001042475	Body;Body			2.79583	4.18365e-06	0.446339	0.148715	0.0123776	1
cg11964099	17	3905835				N_Shore		3.28102	4.25506e-06	0.446325	0.173797	0.0125038	1
cg22652378	17	78533842	RPTOR;RPTOR	NM_001163034;NM_020761	Body;Body			5.55456	4.63275e-06	0.446253	0.286254	0.0135223	1
cg12402318	15	52135487	TMOD3	NM_014547	5'UTR			2.58615	4.689e-06	0.446242	0.13777	0.0135352	1
cg18396357	2	50201413	NRXN1;NRXN1;NRXN1	NM_004801;NM_001135659;NM_138735	Body;Body;Body		Unclassified_Cell_type_specific	2.44127	4.69943e-06	0.44624	0.130186	0.0135352	1
cg12151545	11	47373000	MYBPC3	NM_000256	Body	N_Shelf		2.88488	4.79015e-06	0.446224	0.153326	0.0136428	1
cg00582671	1	872235	SAMD11	NM_152486	Body	S_Shore		2.73169	4.80593e-06	0.446221	0.145361	0.0136428	1
cg20519581	20	48959844				N_Shore		2.96412	4.83089e-06	0.446217	0.157434	0.0136428	1
cg18879389	21	43771120	TFF2;TFF2	NM_005423;NM_005423	5'UTR;1stExon			2.49498	4.89925e-06	0.446205	0.132996	0.0137466	1
cg25332499	11	64756382	BATF2	NM_138456	3'UTR			4.09536	5.01426e-06	0.446185	0.215102	0.0139637	1
cg06647928	5	73612203						2.81561	5.06666e-06	0.446177	0.149722	0.0139637	1
cg14247008	2	242786046				Island	Promoter_Associated	2.58761	5.07296e-06	0.446175	0.137838	0.0139637	1
cg14141741	7	947428	ADAP1	NM_006869	Body	Island	Unclassified_Cell_type_specific	2.5536	5.21501e-06	0.446152	0.136058	0.0142645	1
cg21927426	11	74854138					Unclassified_Cell_type_specific	2.71936	5.2763e-06	0.446142	0.144709	0.0143096	1
cg17116500	12	56600222	RNF41;RNF41;RNF41	NM_005785;NM_194359;NM_194358	3'UTR;3'UTR;3'UTR		Unclassified	2.55006	5.2973e-06	0.446139	0.135871	0.0143096	1
cg01582066	22	32057065				N_Shore		4.27715	5.40101e-06	0.446122	0.224168	0.0144997	1
cg05169499	12	52673946					Unclassified	3.165	5.60478e-06	0.446091	0.167793	0.0149544	1
cg03787282	3	106718760						-2.52128	5.69894e-06	0.446077	-0.134358	0.0151129	1
cg11095027	11	1297066	TOLLIP	NM_019009	3'UTR	N_Shore	Gene_Associated_Cell_type_specific	2.59842	5.86049e-06	0.446053	0.138388	0.0154471	1
cg15450349	8	42269042				S_Shore		2.70416	5.93237e-06	0.446043	0.143904	0.0155424	1
cg04420917	19	39303993	LGALS4	NM_006149	TSS1500			2.53108	6.00127e-06	0.446033	0.134865	0.0156287	1
cg00590152	17	74003831	EVPL	NM_001988	Body	Island		2.60166	6.13451e-06	0.446014	0.138552	0.0158137	1
cg01906801	17	38191472	MED24;MED24	NM_014815;NM_001079518	Body;Body		Gene_Associated_Cell_type_specific	2.60243	6.14502e-06	0.446013	0.138592	0.0158137	1
cg00484711	2	42331922				S_Shelf		-3.51537	6.29635e-06	0.445992	-0.185742	0.0161078	1
cg17879856	1	3806715	C1orf174	NM_207356	Body	N_Shore		2.58526	6.34318e-06	0.445986	0.137692	0.0161327	1
cg09981841	17	19177387	EPN2;EPN2;EPN2	NM_001102664;NM_148921;NM_014964	5'UTR;5'UTR;5'UTR			3.09534	6.42812e-06	0.445974	0.164184	0.0162537	1
cg26457013	19	55740188	TMEM86B;TMEM86B	NM_173804;NM_173804	5'UTR;1stExon			2.50324	6.50397e-06	0.445964	0.1334	0.0163156	1
cg01901579	14	95615731	DICER1	NM_177438	5'UTR			2.7599	6.565e-06	0.445956	0.146796	0.0163156	1
cg27288091	16	85837390	COX4I1	NM_001861	Body	S_Shelf		2.6368	6.56515e-06	0.445956	0.14038	0.0163156	1
cg05554494	16	3306685	MEFV	NM_000243	TSS200	S_Shore		-3.99262	6.68786e-06	0.445941	-0.209902	0.0163858	1	Chu et al. (FHS); Schlosser et al.
cg15538427	11	62457014	LRRN4CL;LRRN4CL	NM_203422;NM_203422	5'UTR;1stExon	S_Shore		2.6613	6.71469e-06	0.445937	0.141656	0.0163858	1
cg24638828	7	72974572				S_Shelf	Unclassified_Cell_type_specific	2.96338	6.76436e-06	0.445931	0.157356	0.0163858	1
cg07970948	7	149543165	ZNF862	NM_001099220	Body			2.42775	6.79822e-06	0.445927	0.129441	0.0163858	1
cg05715138	17	4534892	ALOX15	NM_001140	3'UTR			2.46399	6.83078e-06	0.445923	0.13134	0.0163858	1
cg21041472	6	12050371	HIVEP1	NM_002114	Body			-3.92915	6.848e-06	0.445921	-0.206706	0.0163858	1
cg14769121	7	98722470	SMURF1;SMURF1	NM_020429;NM_181349	Body;Body			2.55869	6.85713e-06	0.44592	0.136295	0.0163858	1
cg26109393	14	96741054						3.16933	6.95472e-06	0.445908	0.167989	0.0165282	1
cg22322562	2	50201511	NRXN1;NRXN1;NRXN1	NM_004801;NM_001135659;NM_138735	Body;Body;Body			2.46683	7.00752e-06	0.445901	0.131486	0.0165632	1
cg14020176	17	72764985	SLC9A3R1	NM_004252	3'UTR		Gene_Associated_Cell_type_specific	3.1362	7.12774e-06	0.445887	0.166279	0.0167563	1
cg20885063	17	17939419	ATPAF2	NM_145691	Body	N_Shelf		2.49279	7.19142e-06	0.445879	0.132843	0.0168151	1
cg17380091	19	1822445	REXO1	NM_020695	Body	Island		2.72128	7.28763e-06	0.445868	0.144774	0.0169489	1
cg04222933	1	160783181	LY9	NM_002348	Body			2.70175	7.34384e-06	0.445861	0.143755	0.0169888	1
cg22386583	17	78753756	RPTOR;RPTOR	NM_001163034;NM_020761	Body;Body			-3.87702	7.39362e-06	0.445856	-0.204067	0.0170135	1	Chu et al. (ARIC)
cg19747992	1	11713643	FBXO44;FBXO2;FBXO44;FBXO44;FBXO44	NM_183413;NM_012168;NM_183412;NM_033182;NM_001014765	TSS1500;Body;TSS1500;TSS1500;TSS1500	N_Shore		2.84639	7.4758e-06	0.445846	0.151277	0.017112	1
cg03078586	19	49469953	FTL	NM_000146	Body	S_Shore		2.54515	7.62761e-06	0.445829	0.135577	0.017178	1
cg01588224	1	153950867	JTB	NM_006694	TSS1500	S_Shore	Promoter_Associated	2.8012	7.67625e-06	0.445824	0.148926	0.017178	1
cg01403010	22	38609534	MAFF;MAFF;MAFF;MAFF	NM_001161573;NM_001161572;NM_012323;NM_001161574	5'UTR;5'UTR;5'UTR;5'UTR	N_Shore	Unclassified	4.66317	7.70086e-06	0.445821	0.243187	0.017178	1
cg21421984	7	98520513	TRRAP	NM_003496	Body		Gene_Associated_Cell_type_specific	3.38889	7.70823e-06	0.44582	0.179251	0.017178	1
cg02711608	19	47287964	SLC1A5;SLC1A5;SLC1A5;SLC1A5	NM_001145145;NM_001145145;NM_005628;NM_001145144	1stExon;5'UTR;Body;5'UTR	N_Shelf	Promoter_Associated	2.74285	7.73546e-06	0.445817	0.14589	0.017178	1
cg09502149	1	43406792	SLC2A1	NM_006516	Body			2.5265	7.7982e-06	0.44581	0.134599	0.017178	1
cg09299075	10	76154015	ADK;ADK	NM_001123;NM_006721	Body;Body			-2.85349	7.79886e-06	0.44581	-0.151641	0.017178	1	Chu et al. (FHS)
cg19458497	11	63403371	ATL3	NM_015459	Body		Gene_Associated	2.90983	7.82063e-06	0.445808	0.154564	0.017178	1
cg02133716	8	128981622	PVT1	NR_003367	Body		Unclassified_Cell_type_specific	2.55066	8.17886e-06	0.44577	0.135858	0.0178746	1
cg04984556	1	11359053						2.47726	8.2725e-06	0.44576	0.132016	0.0179889	1
cg17971251	1	177907297	SEC16B	NM_033127	Body			2.54326	8.49893e-06	0.445737	0.135467	0.018339	1
cg14220251	1	19653075	PQLC2;PQLC2;PQLC2	NM_001040125;NM_017765;NM_001040126	Body;Body;Body		Unclassified	2.72038	8.51782e-06	0.445735	0.144709	0.018339	1
cg08776942	16	11729131						2.44919	8.66327e-06	0.445721	0.130541	0.018498	1
cg20575173	3	101228308	SENP7;SENP7	NM_001077203;NM_020654	Body;Body	N_Shelf		2.48515	8.67677e-06	0.44572	0.132424	0.018498	1
cg25224369	3	12918528				S_Shore	Unclassified_Cell_type_specific	2.42028	8.7286e-06	0.445715	0.129026	0.0185178	1
cg06976521	22	29729206	SNORD125;AP1B1;AP1B1;AP1B1	NR_003686;NM_001166019;NM_001127;NM_145730	Body;Body;Body;Body			2.71535	8.82051e-06	0.445706	0.144444	0.0186219	1
cg03715305	19	5894715	NDUFA11	NM_175614	3'UTR	S_Shelf		2.84374	8.97893e-06	0.445691	0.151119	0.0188648	1
cg10578938	5	156695410	CYFIP2;CYFIP2;CYFIP2	NM_001037333;NM_014376;NM_001037332	5'UTR;TSS1500;5'UTR	S_Shore		-2.63652	9.03188e-06	0.445686	-0.140332	0.0188848	1
cg22460173	19	6536042				S_Shore	Unclassified	2.55236	9.14223e-06	0.445675	0.135935	0.0190192	1	Breeze et al. (Trans)
cg21062760	19	36205574	ZBTB32	NM_014383	Body	N_Shore		3.16613	9.18361e-06	0.445672	0.16779	0.0190192	1
cg22049753	2	240895815						2.38624	9.39672e-06	0.445652	0.127233	0.0193683	1
cg17417856	19	50191637	PRMT1;C19orf76;PRMT1;PRMT1	NM_001536;NM_001101340;NM_198319;NM_198318	3'UTR;TSS1500;3'UTR;3'UTR	N_Shore		2.53776	9.5177e-06	0.445641	0.135168	0.0195251	1
cg03493123	5	177029444	B4GALT7	NM_007255	Body	N_Shore		2.63064	9.58044e-06	0.445636	0.140019	0.0195615	1
cg07186472	16	650828	RAB40C	NM_021168	Body	S_Shore	Gene_Associated_Cell_type_specific	2.40207	9.88906e-06	0.445609	0.128059	0.0200973	1
cg00574328	19	56851220				Island		-2.52672	1.0302e-05	0.445574	-0.134582	0.0208391	1
cg20057782	10	28238789	ARMC4	NM_018076	Body			2.89798	1.07193e-05	0.44554	0.153914	0.021583	1
cg08067346	16	25011481	ARHGAP17;ARHGAP17	NM_001006634;NM_018054	Body;Body			2.44521	1.08292e-05	0.445532	0.130311	0.0217036	1
cg12425700	4	75186779					Unclassified_Cell_type_specific	2.57992	1.09219e-05	0.445525	0.137357	0.0217891	1
cg14994947	1	101448135					Gene_Associated_Cell_type_specific	2.81739	1.12338e-05	0.445501	0.149725	0.0222081	1
cg22062555	19	45664251	NKPD1	NM_198478	TSS1500			2.47815	1.1234e-05	0.445501	0.132033	0.0222081	1
cg21386573	1	94219800						2.59326	1.19167e-05	0.445451	0.138045	0.0234511	1
cg24627621	6	42109176	C6orf132	NM_001164446	Body	N_Shore		2.52352	1.21541e-05	0.445434	0.134398	0.0238104	1
cg03004126	16	11325588				N_Shore		3.04855	1.23681e-05	0.445419	0.161689	0.0241211	1
cg02302858	22	46638155	PPARA;PPARA	NM_001001928;NM_005036	3'UTR;3'UTR			3.42401	1.25411e-05	0.445407	0.180983	0.0243004	1
cg02072495	15	60689285	ANXA2;ANXA2;ANXA2;ANXA2	NM_001136015;NM_004039;NM_001002858;NM_001002857	5'UTR;5'UTR;Body;5'UTR	N_Shore	Unclassified_Cell_type_specific	2.75978	1.26154e-05	0.445402	0.146718	0.0243004	1
cg26344619	14	76046018	FLVCR2	NM_017791	Body	S_Shore		2.53222	1.26277e-05	0.445402	0.134849	0.0243004	1
cg04290133	7	65439512	GUSB	NM_000181	Body		Gene_Associated_Cell_type_specific	2.3655	1.27236e-05	0.445395	0.126116	0.0243772	1
cg08251362	7	112086746	IFRD1	NM_001007245	5'UTR	N_Shelf		3.10804	1.27914e-05	0.445391	0.164755	0.0243996	1
cg01433332	16	85407575				Island		2.4257	1.30391e-05	0.445374	0.129271	0.0247634	1
cg11787791	1	153329460	S100A9	NM_002965	TSS1500			-2.54608	1.32551e-05	0.44536	-0.135569	0.0250642	1
cg04764056	19	40228820	CLC	NM_001828	TSS200			2.69879	1.34146e-05	0.44535	0.143536	0.0252559	1
cg25424279	11	65683543				N_Shore		2.81	1.35192e-05	0.445344	0.14932	0.0252724	1
cg25479097	13	113305704	C13orf35	NM_207440	5'UTR	S_Shelf		2.45771	1.35396e-05	0.445342	0.130944	0.0252724	1
cg23706836	8	6407997	ANGPT2;ANGPT2;ANGPT2;MCPH1	NM_001118888;NM_001147;NM_001118887;NM_024596	Body;Body;Body;Body		Unclassified_Cell_type_specific	2.35492	1.39152e-05	0.445319	0.125553	0.0257602	1
cg19269039	1	111743200	DENND2D;DENND2D	NM_024901;NM_024901	1stExon;5'UTR	N_Shelf	Unclassified	-2.58608	1.39641e-05	0.445316	-0.137653	0.0257602	1
cg00384553	1	228266701				N_Shelf		2.48177	1.39907e-05	0.445315	0.1322	0.0257602	1
cg26396815	4	102878132	BANK1;BANK1;BANK1	NM_001127507;NM_001083907;NM_017935	Body;Body;Body		Unclassified_Cell_type_specific	2.42075	1.40378e-05	0.445312	0.129004	0.0257602	1
cg11845111	2	191398756	TMEM194B	NM_001142645	Body	N_Shore		-2.34074	1.41568e-05	0.445305	-0.124807	0.0258694	1
cg16263722	1	29523841	MECR;MECR	NM_001024732;NM_016011	Body;Body			2.44868	1.43772e-05	0.445292	0.130465	0.0261622	1
cg18770446	1	1109983	TTLL10	NM_001130045	5'UTR	Island		2.38231	1.44695e-05	0.445286	0.126986	0.0262204	1
cg21239317	7	23640510	CCDC126	NM_138771	5'UTR	S_Shelf	Unclassified_Cell_type_specific	2.46995	1.49137e-05	0.44526	0.131575	0.0268688	1
cg08287334	19	1854633	KLF16	NM_031918	Body	Island	Promoter_Associated	2.34542	1.49644e-05	0.445258	0.125047	0.0268688	1
cg07438246	3	14446645	SLC6A6;SLC6A6;SLC6A6	NM_001134368;NM_001134367;NM_003043	5'UTR;5'UTR;5'UTR	S_Shelf		-2.88702	1.50126e-05	0.445255	-0.153306	0.0268688	1
cg12776287	18	24125939	KCTD1;KCTD1;KCTD1	NM_001136205;NM_001142730;NM_198991	5'UTR;Body;5'UTR	N_Shore		2.76394	1.51201e-05	0.445249	0.146914	0.0269158	1
cg18783781	1	9599067	SLC25A33	NM_032315	TSS1500	N_Shore	Promoter_Associated	2.37023	1.51627e-05	0.445246	0.126348	0.0269158	1
cg00711496	19	50191497	C19orf76;PRMT1;PRMT1;PRMT1	NM_001101340;NM_198318;NM_198319;NM_001536	TSS1500;Body;Body;Body	Island		2.37651	1.52649e-05	0.445241	0.126677	0.0269442	1
cg10028434	14	104160076	KLC1;KLC1	NM_182923;NM_001130107	Body;Body			2.37622	1.53931e-05	0.445234	0.12666	0.0269442	1
cg13924998	7	41531155						-2.72082	1.5407e-05	0.445233	-0.144668	0.0269442	1	Chu et al. (FHS); Schlosser et al.
cg08788930	8	142201685	DENND3	NM_014957	Body			2.75719	1.54265e-05	0.445232	0.146561	0.0269442	1
cg10604550	5	43001210				S_Shore		2.7897	1.58248e-05	0.44521	0.148248	0.0275294	1
cg08295410	5	156990663	ADAM19	NM_033274	Body		Unclassified_Cell_type_specific	2.44108	1.59974e-05	0.445201	0.130056	0.0277187	1
cg18368116	14	21436271				N_Shelf		2.49867	1.61728e-05	0.445192	0.13307	0.027865	1
cg16362140	5	10708717	DAP	NM_004394	Body			2.31737	1.621e-05	0.44519	0.123567	0.027865	1
cg20536469	2	50201505	NRXN1;NRXN1;NRXN1	NM_004801;NM_001135659;NM_138735	Body;Body;Body			2.3053	1.65667e-05	0.445171	0.122931	0.0283662	1
cg00217953	2	97527635	SEMA4C	NM_017789	Body	Island		2.49428	1.68617e-05	0.445156	0.132836	0.028758	1
cg21081878	21	38334730	HLCS	NM_000411	5'UTR	N_Shelf		2.41416	1.72448e-05	0.445137	0.128639	0.0292965	1
cg09533087	8	436965					Unclassified	2.56044	1.73923e-05	0.44513	0.136291	0.0294321	1
cg23509869	6	31553441	LST1;LST1;LST1;LST1;LST1	NM_205837;NM_205838;NM_205839;NR_029461;NR_029462	TSS1500;TSS1500;TSS1500;TSS1500;TSS1500		Promoter_Associated	-2.42613	1.74668e-05	0.445127	-0.129265	0.0294437	1
cg25137372	12	96390059	HAL;HAL	NM_002108;NM_002108	1stExon;5'UTR	S_Shore		4.87282	1.78243e-05	0.445109	0.25328	0.0298369	1
cg15482717	11	70053254	FADD	NM_003824	3'UTR	S_Shelf		2.52721	1.78671e-05	0.445107	0.134552	0.0298369	1
cg06975311	11	65407399	SIPA1;SIPA1	NM_153253;NM_006747	TSS200;5'UTR	N_Shore	Promoter_Associated	-2.58799	1.8209e-05	0.445091	-0.137726	0.0298369	1	Breeze et al. (AA)
cg01279378	15	40531871	PAK6;PAK6;PAK6	NM_001128628;NM_001128629;NM_020168	5'UTR;5'UTR;TSS200	S_Shore		2.38552	1.82233e-05	0.445091	0.127132	0.0298369	1
cg03237324	12	6420052	PLEKHG6;PLEKHG6	NM_018173;NM_001144856	5'UTR;TSS200	S_Shore	Unclassified_Cell_type_specific	2.51744	1.82574e-05	0.445089	0.134039	0.0298369	1
cg09010791	11	72448539	ARAP1	NM_001040118	5'UTR			-3.42985	1.82995e-05	0.445087	-0.181231	0.0298369	1
cg19309676	19	50191439	C19orf76;PRMT1;PRMT1;PRMT1	NM_001101340;NM_198318;NM_198319;NM_001536	TSS1500;Body;Body;Body	Island		2.37729	1.83049e-05	0.445087	0.1267	0.0298369	1
cg02435538	7	75507337	RHBDD2;RHBDD2	NM_001040457;NM_001040456	TSS1500;TSS1500	N_Shore		2.49518	1.83188e-05	0.445086	0.132875	0.0298369	1
cg02529547	17	48259089						2.42007	1.84377e-05	0.445081	0.128942	0.0298369	1
cg10371155	17	37561101	MED1	NM_004774	3'UTR	S_Shelf		3.32326	1.84464e-05	0.44508	0.175775	0.0298369	1
cg03188000	12	68634913					Unclassified	3.00584	1.84548e-05	0.44508	0.159434	0.0298369	1
cg20408175	12	53693169	PFDN5;PFDN5;C12orf10	NM_002624;NM_145897;NM_021640	3'UTR;3'UTR;TSS1500	N_Shore	Promoter_Associated	2.96511	1.853e-05	0.445077	0.157327	0.0298442	1
cg02707357	8	28483997				S_Shelf		2.80745	1.85966e-05	0.445074	0.149152	0.0298442	1
cg01243312	2	136422981	MIR128-1;R3HDM1	NR_029672;NM_015361	Body;Body		Gene_Associated_Cell_type_specific	-2.81307	1.93786e-05	0.445039	-0.14944	0.030985	1
cg03794981	16	46607903						2.30778	1.97873e-05	0.445021	0.123046	0.0315225	1
cg03664589	7	1584275	TMEM184A	NM_001097620	3'UTR	Island		2.48899	1.9878e-05	0.445017	0.132543	0.0315514	1
cg20405742	6	16933816						2.51285	2.01862e-05	0.445004	0.13379	0.0319241	1
cg18806193	5	1338909	CLPTM1L	NM_030782	Body	N_Shore		2.82679	2.06482e-05	0.444985	0.150145	0.0325364	1
cg05791142	1	41332266				S_Shelf		2.62009	2.12873e-05	0.444959	0.139385	0.0334225	1
cg08625564	17	1553453	RILP	NM_031430	TSS200	S_Shore		2.66549	2.14172e-05	0.444954	0.141751	0.0335054	1
cg00853671	12	129331490				Island		-2.32992	2.15939e-05	0.444947	-0.124199	0.0336607	1
cg06447341	1	32452930						2.57441	2.16959e-05	0.444943	0.136999	0.033699	1
cg12395843	11	65812734	GAL3ST3	NM_033036	Body	S_Shore	Unclassified	2.33001	2.18736e-05	0.444936	0.124203	0.0337396	1
cg21772826	3	189040394	TPRG1	NM_198485	3'UTR			-3.20543	2.18772e-05	0.444936	-0.169703	0.0337396	1
cg14583999	3	10019040	TMEM111	NM_018447	Body			3.20727	2.20753e-05	0.444928	0.169797	0.0339248	1
cg19016694	17	80821826	TBCD	NM_005993	Body	S_Shelf	Promoter_Associated	3.36046	2.23866e-05	0.444917	0.177655	0.0342504	1
cg12819873	11	57157632	PRG2	NM_002728	5'UTR			2.32348	2.2517e-05	0.444912	0.123858	0.0342504	1
cg04981758	1	45954027	TESK2	NM_007170	5'UTR	N_Shelf		2.32972	2.25702e-05	0.44491	0.124185	0.0342504	1
cg05070268	16	1414687	UNKL	NM_023076	3'UTR	Island		2.27231	2.26021e-05	0.444908	0.12117	0.0342504	1
cg05962781	1	115599145	TSPAN2	NM_005725	Body			2.81732	2.2689e-05	0.444905	0.149643	0.0342625	1
cg08036668	15	49462157	GALK2;GALK2	NM_002044;NM_001001556	TSS1500;Body		Promoter_Associated	2.8326	2.29465e-05	0.444896	0.150435	0.0345315	1
cg00381391	3	33837694				N_Shelf		2.41708	2.31597e-05	0.444888	0.128763	0.0347322	1
cg15700636	11	57156050	PRG2	NM_002728	Body			2.32774	2.34631e-05	0.444877	0.124077	0.0348497	1
cg09148852	12	122235169	LOC338799	NR_002809	Body	Island	Gene_Associated_Cell_type_specific	2.31017	2.36002e-05	0.444872	0.123155	0.0348497	1
cg18838605	4	185520416						2.54214	2.36818e-05	0.444869	0.135304	0.0348497	1
cg03203287	3	38033770	VILL	NM_015873	TSS1500	N_Shore	Unclassified_Cell_type_specific	2.2561	2.36914e-05	0.444869	0.120314	0.0348497	1
cg24847366	12	125034283						2.44688	2.37063e-05	0.444868	0.130322	0.0348497	1
cg06398335	13	101161616	PCCA;PCCA	NM_001127692;NM_000282	Body;Body			2.35302	2.37188e-05	0.444868	0.125403	0.0348497	1
cg22197936	5	76325203	AGGF1	NM_018046	TSS1500	N_Shore		2.73274	2.4072e-05	0.444855	0.14524	0.0351993	1
cg07237830	11	62474725	BSCL2;GNG3;BSCL2;BSCL2;BSCL2	NM_001122955;NM_012202;NM_001130702;NM_001122955;NM_032667	5'UTR;TSS1500;5'UTR;1stExon;TSS1500	S_Shore		2.40896	2.41186e-05	0.444853	0.128334	0.0351993	1
cg01092250	16	556146	RAB11FIP3;RAB11FIP3	NM_014700;NM_001142272	Body;Body	N_Shelf		2.41024	2.46501e-05	0.444835	0.128399	0.0357425	1
cg00829404	1	61362869						-2.69636	2.46552e-05	0.444835	-0.143344	0.0357425	1
cg16182757	6	126658808				N_Shelf		4.2444	2.47429e-05	0.444832	0.222291	0.0357505	1
cg03661164	7	148560646	EZH2;EZH2	NM_004456;NM_152998	5'UTR;5'UTR			3.55939	2.50853e-05	0.44482	0.187795	0.0361251	1
cg07201450	1	58716662	DAB1	NM_021080	TSS1500	S_Shore		2.31509	2.52228e-05	0.444816	0.123407	0.0362033	1
cg06725287	17	80533762	FOXK2	NM_004514	Body	Island		2.26549	2.58352e-05	0.444795	0.1208	0.0369604	1
cg18906520	12	123461288	OGFOD2	NM_024623	Body	S_Shore		2.39605	2.60111e-05	0.44479	0.12765	0.03709	1
cg04212926	1	45190912	C1orf228	NM_001145636	Body	S_Shore		-2.33851	2.6323e-05	0.444779	-0.124632	0.037412	1
cg26227957	1	19547285	KIAA0090	NM_015047	Body			-3.10838	2.69912e-05	0.444758	-0.164681	0.0381878	1
cg00353643	16	1458060	UNKL	NM_001037125	Body	N_Shore	Unclassified	2.54463	2.71944e-05	0.444752	0.13542	0.0381878	1
cg20010135	16	30996822	HSD3B7;HSD3B7;HSD3B7	NM_025193;NM_001142778;NM_001142777	5'UTR;5'UTR;5'UTR		Gene_Associated	2.65234	2.72131e-05	0.444751	0.14104	0.0381878	1
cg14818413	3	56717657	C3orf63	NM_001112736	TSS1500	Island	NonGene_Associated	2.29992	2.72201e-05	0.444751	0.122603	0.0381878	1
cg09597192	6	32141591	AGPAT1;AGPAT1	NM_006411;NM_032741	5'UTR;5'UTR			2.42237	2.75322e-05	0.444741	0.129024	0.0383941	1
cg04657183	2	175636905					Unclassified	2.64639	2.75983e-05	0.444739	0.140729	0.0383941	1
cg26572165	1	160807694	CD244;CD244;CD244	NM_001166664;NM_016382;NM_001166663	Body;Body;Body		Promoter_Associated	-2.36893	2.76319e-05	0.444738	-0.126223	0.0383941	1
cg13312337	2	74612759	LOC100189589	NR_024463	TSS200			2.32105	2.77791e-05	0.444734	0.123711	0.038444	1
cg02896705	19	18112042	ARRDC2;ARRDC2	NM_001025604;NM_001025604	5'UTR;1stExon	Island	Promoter_Associated	3.5377	2.78447e-05	0.444732	0.186676	0.038444	1
cg06682445	7	43915791	URGCP;URGCP;URGCP	NM_017920;NM_001077663;NM_001077664	3'UTR;3'UTR;3'UTR			2.55965	2.82779e-05	0.444719	0.136201	0.0389187	1
cg26136776	19	12998426	KLF1	NM_006563	TSS1500	S_Shore		2.30787	2.87157e-05	0.444706	0.123016	0.0393965	1
cg17430228	11	353919				N_Shelf		2.29345	2.89264e-05	0.4447	0.122258	0.0394004	1
cg07814567	4	100736658	DAPP1	NM_014395	TSS1500			-4.21391	2.89475e-05	0.444699	-0.220747	0.0394004	1	Chu et al. (FHS)
cg22312249	17	72779428	TMEM104	NM_017728	Body			2.39931	2.89903e-05	0.444698	0.12781	0.0394004	1
cg12087627	17	3911415	ZZEF1	NM_015113	Body	S_Shelf		2.3672	2.94036e-05	0.444686	0.126126	0.0398376	1
cg11002698	6	111135096	CDK19	NM_015076	Body	N_Shore		3.20668	2.95725e-05	0.444681	0.16973	0.0398604	1
cg23801885	6	34458902	PACSIN1	NM_020804	5'UTR			2.71928	2.96037e-05	0.44468	0.144518	0.0398604	1
cg16294363	1	41248881	KCNQ4;KCNQ4	NM_172163;NM_004700	TSS1500;TSS1500	N_Shore	Unclassified_Cell_type_specific	2.34423	2.97227e-05	0.444677	0.12492	0.039897	1
cg12444450	1	45763846						2.68264	3.06264e-05	0.444651	0.142607	0.0409836	1
cg26235490	17	1047567	ABR;ABR	NM_021962;NM_001159746	Body;5'UTR			2.27529	3.08404e-05	0.444646	0.121298	0.0411434	1
cg08246316	16	30751261	SRCAP	NM_006662	3'UTR			2.35133	3.11414e-05	0.444637	0.125289	0.0413093	1
cg04643527	16	3312946				N_Shore		-2.38516	3.11547e-05	0.444637	-0.127062	0.0413093	1
cg05219423	10	11291279	CUGBP2;CUGBP2;CUGBP2;CUGBP2	NM_001025076;NM_006561;NM_001025077;NM_001083591	Body;Body;Body;Body			2.27452	3.16509e-05	0.444624	0.121256	0.0418396	1
cg15809077	2	112462079						2.34377	3.19122e-05	0.444617	0.12489	0.0420571	1
cg21498475	12	113737469	SLC24A6	NM_024959	3'UTR			2.25287	3.20871e-05	0.444612	0.120117	0.04216	1
cg26272088	15	99443339	IGF1R	NM_000875	Body			2.33569	3.22522e-05	0.444608	0.124465	0.0422492	1
cg21573651	14	38681111	SSTR1	NM_001049	3'UTR	S_Shore		2.36686	3.23891e-05	0.444604	0.126099	0.0423011	1
cg03919650	16	3306855	MEFV	NM_000243	TSS1500	S_Shelf		-2.47658	3.25685e-05	0.444599	-0.131845	0.0423538	1	Chu et al. (FHS)
cg08380391	17	79109729	AATK	NM_001080395	Body	Island		2.47996	3.2649e-05	0.444597	0.132021	0.0423538	1
cg14343283	17	40954091	CNTD1	NM_173478	Body	S_Shelf		2.87794	3.27763e-05	0.444594	0.152747	0.0423538	1
cg10072464	13	114064536				N_Shelf		-2.26582	3.29335e-05	0.44459	-0.120795	0.0423538	1
cg26651978	17	76965407						2.62175	3.29658e-05	0.444589	0.139426	0.0423538	1
cg26438325	7	28176718	JAZF1	NM_175061	Body		Unclassified_Cell_type_specific	2.37667	3.30138e-05	0.444588	0.126612	0.0423538	1
cg09644952	3	121796071	CD86;CD86	NM_006889;NM_175862	TSS1500;Body			3.29778	3.33784e-05	0.444579	0.174392	0.0426957	1
cg16347361	17	76850052	TIMP2	NM_003255	3'UTR	N_Shore		2.72184	3.44877e-05	0.444551	0.144635	0.0439375	1
cg16599817	1	2036283	PRKCZ;PRKCZ;PRKCZ;PRKCZ	NM_001033582;NM_001033582;NM_002744;NM_001033581	1stExon;5'UTR;Body;5'UTR	N_Shelf	Unclassified_Cell_type_specific	2.40375	3.45512e-05	0.44455	0.128026	0.0439375	1
cg01482313	21	30449466				S_Shelf		2.40822	3.48612e-05	0.444542	0.12826	0.0442024	1
cg20968821	14	105522684	GPR132	NM_013345	5'UTR		Gene_Associated_Cell_type_specific	2.3267	3.50005e-05	0.444539	0.123986	0.04425	1
cg10717722	10	124134020	PLEKHA1	NM_001001974	TSS200	N_Shore		2.34344	3.53316e-05	0.444531	0.124863	0.0443257	1
cg10668363	19	52076691	ZNF175	NM_007147	Body	S_Shelf		2.46872	3.53647e-05	0.44453	0.131426	0.0443257	1
cg06943835	11	64662577	ATG2A	NM_015104	Body	Island		2.52646	3.54451e-05	0.444528	0.134444	0.0443257	1
cg23575099	14	55603874	LGALS3;LGALS3	NR_003225;NM_002306	TSS200;5'UTR			2.41121	3.5468e-05	0.444527	0.128415	0.0443257	1
cg20978858	22	41653226	RANGAP1	NM_002883	Body			2.87659	3.57811e-05	0.44452	0.152667	0.0443294	1
cg25880347	8	144355125	GLI4	NM_138465	Body	N_Shelf		2.38611	3.59805e-05	0.444515	0.127098	0.0443294	1
cg01614759	10	45495435	C10orf25;ZNF22	NM_001039380;NM_006963	3'UTR;TSS1500	N_Shore		2.36898	3.5992e-05	0.444515	0.1262	0.0443294	1
cg01542143	4	3240754	HTT	NM_002111	Body			2.2703	3.60272e-05	0.444514	0.121022	0.0443294	1
cg26932614	6	35765146	CLPS	NM_001832	TSS200			2.8525	3.6053e-05	0.444514	0.151417	0.0443294	1
cg06040872	17	34394215	CCL18	NM_002988	Body			4.15402	3.60826e-05	0.444513	0.217725	0.0443294	1
cg21507987	11	10527506	AMPD3;AMPD3;AMPD3	NM_000480;NM_001025390;NM_001025389	3'UTR;3'UTR;3'UTR			-2.56946	3.62914e-05	0.444508	-0.136688	0.0444603	1
cg07914457	1	27241853	NR0B2	NM_021969	TSS1500			2.90017	3.67598e-05	0.444497	0.153886	0.0448489	1
cg13733708	20	44597685	ZNF335	NM_022095	Body	N_Shelf		4.46933	3.68148e-05	0.444496	0.233378	0.0448489	1
cg27081745	5	67627382						2.39369	3.70285e-05	0.444491	0.127493	0.0449832	1
cg01701585	16	2263913	PGP	NM_001042371	Body	Island	Promoter_Associated	2.29035	3.72584e-05	0.444486	0.122072	0.0451364	1
cg02244263	5	122106549				N_Shelf		2.32209	3.75892e-05	0.444478	0.123737	0.0454106	1
cg24646951	15	35147320						2.4639	3.78026e-05	0.444474	0.131167	0.045542	1
cg09804616	6	30644832	KIAA1949;KIAA1949	NM_001134870;NM_133471	3'UTR;3'UTR	S_Shelf	Gene_Associated_Cell_type_specific	2.39135	3.80813e-05	0.444467	0.127368	0.045751	1
cg16576811	18	55888640	NEDD4L;NEDD4L;NEDD4L;NEDD4L;NEDD4L;NEDD4L;NEDD4L;NEDD4L;NEDD4L	NM_001144964;NM_015277;NM_001144966;NM_001144971;NM_001144965;NM_001144968;NM_001144967;NM_001144969;NM_001144970	5'UTR;Body;TSS200;5'UTR;5'UTR;Body;Body;Body;5'UTR			2.66508	3.81958e-05	0.444465	0.141669	0.0457621	1
cg13442606	11	3071269	CARS;CARS;CARS;CARS	NM_001014437;NM_001751;NM_001014438;NM_139273	Body;Body;5'UTR;Body		Promoter_Associated_Cell_type_specific	3.17356	3.88148e-05	0.444451	0.167993	0.0462052	1
cg00043800	2	74612144	LOC100189589	NR_024463	TSS1500			2.37484	3.88642e-05	0.44445	0.1265	0.0462052	1
cg24491618	7	150649807	KCNH2;KCNH2;KCNH2	NM_172056;NM_172057;NM_000238	Body;Body;Body	Island		2.47178	3.88843e-05	0.44445	0.131576	0.0462052	1
cg23642826	1	6645463	ZBTB48	NM_005341	Body		Unclassified_Cell_type_specific	2.59125	3.91429e-05	0.444444	0.137817	0.0463857	1
cg12555233	15	91455366	MAN2A2	NM_006122	Body		Gene_Associated_Cell_type_specific	2.31472	3.97358e-05	0.444431	0.123345	0.0469603	1
cg18524934	2	97164073	NEURL3	NR_026875	Body	N_Shelf		2.36254	3.99292e-05	0.444427	0.125853	0.047061	1
cg19597449	19	8117924	CCL25	NM_005624	TSS200	S_Shelf		2.55375	4.00677e-05	0.444424	0.135857	0.0470967	1
cg13423371	9	138701748	CAMSAP1	NM_015447	3'UTR			2.29295	4.0177e-05	0.444422	0.122201	0.0470979	1
cg19942083	12	7070562					Promoter_Associated	2.6858	4.05268e-05	0.444415	0.142742	0.0473802	1	Chu et al. (FHS)
cg05718253	19	11347359	LOC55908;DOCK6	NM_018687;NM_020812	TSS1500;Body			2.37771	4.14203e-05	0.444396	0.126645	0.0482659	1
cg26099045	2	64291800					Unclassified_Cell_type_specific	2.46194	4.15469e-05	0.444394	0.131055	0.0482659	1	Breeze et al. (Trans); Chu et al. (ARIC); Schlosser et al.
cg13910681	9	130740599	FAM102A	NM_001035254	Body	N_Shore		2.82483	4.16173e-05	0.444392	0.149965	0.0482659	1
cg19458529	5	66347164	MAST4;MAST4	NM_015183;NM_001164664	Body;Body			2.72437	4.1991e-05	0.444385	0.144745	0.0484586	1
cg12614529	4	154269418	MND1	NM_032117	Body	S_Shelf	Unclassified_Cell_type_specific	2.47964	4.20063e-05	0.444384	0.13198	0.0484586	1
cg13948456	9	139239853	GPSM1	NM_001145638	Body	Island	Unclassified_Cell_type_specific	2.24013	4.24233e-05	0.444376	0.119422	0.0487703	1
cg04001726	12	112547043	NAA25	NM_024953	TSS1500	S_Shore	Promoter_Associated	2.25224	4.25008e-05	0.444375	0.120058	0.0487703	1
cg21500092	17	4245206	UBE2G1	NM_003342	Body			2.78002	4.2744e-05	0.44437	0.147636	0.0489203	1
cg13345299	22	26876075	HPS4;HPS4	NM_152841;NM_022081	TSS1500;Body	N_Shelf	Promoter_Associated	4.77934	4.304e-05	0.444364	0.248568	0.0491298	1
cg13296238	3	127323965	MCM2	NM_004526	Body	Island		2.63617	4.32429e-05	0.44436	0.140149	0.0491412	1
cg06753869	6	24667316	ACOT13;TTRAP;ACOT13;ACOT13;ACOT13	NM_018473;NM_016614;NM_001160094;NM_001160094;NM_018473	5'UTR;TSS1500;1stExon;5'UTR;1stExon	Island	Promoter_Associated	2.29435	4.33134e-05	0.444359	0.122268	0.0491412	1
cg03164561	2	232396386	NMUR1	NM_006056	TSS1500	S_Shore		3.07596	4.34941e-05	0.444355	0.162952	0.0491412	1
cg26336935	17	39769213	KRT16	NM_005557	TSS200			2.36709	4.3553e-05	0.444354	0.126084	0.0491412	1
cg25232795	5	150860100	SLC36A1	NM_078483	Body		Gene_Associated_Cell_type_specific	-4.07204	4.3615e-05	0.444353	-0.213597	0.0491412	1

## Sheet: eGFR slope
CpG sites significantly associated with eGFR slope at FDR=0.05 in the single-site analysis. P-values are calculated based on the null hypothesis that it had a zero coefficient in its linear model using two-sided Student’s t test. CpG sites that are reported in at least one of the previous studies are highlighted.
CpG site (IlmnID from Illumina CG database)	Chromosome	Chromosomal position	Gene name(s)	Gene accession(s)	Gene region(s)	CpG island	Regulatory feature	Model coefficient	P-value	r2	Pearson correlation	Benjamini-Horchberg adjusted P-value	Bonferroni corrected p-value	Significant association in previous studies
cg10272901	21	46677879				Island		1.31585	7.84421e-11	0.221	0.192121	3.41151e-05	3.41151e-05
cg12354056	3	186136503						1.1256	7.49763e-10	0.218085	0.182452	0.000163039	0.000326078
cg18461548	8	37701921	BRF2	NM_018310	3'UTR	S_Shore	Gene_Associated_Cell_type_specific	1.17865	2.71548e-09	0.216421	0.189197	0.000393661	0.00118098
cg00695821	3	156124891	KCNAB1;KCNAB1;KCNAB1	NM_003471;NM_172159;NM_172160	Body;Body;Body			1.35392	3.80644e-09	0.215985	0.21473	0.000413863	0.00165545
cg22822893	6	151662789	AKAP12;AKAP12	NM_144497;NM_005100	Body;Body	Island		1.05643	7.39329e-09	0.215126	0.170769	0.000643081	0.0032154
cg02566611	16	83948975	MLYCD	NM_012213	Body			0.986323	5.61017e-08	0.212506	0.15993	0.00352517	0.0243991
cg20741134	1	181382639				Island		0.976049	5.67389e-08	0.212491	0.158357	0.00352517	0.0246762
cg04027328	1	11372138						1.29021	6.80843e-08	0.212256	0.201406	0.0037013	0.0296104
cg16425726	4	83680145	SCD5;SCD5	NM_001037582;NM_024906	Body;Body			0.955363	1.15412e-07	0.211573	0.154526	0.00545767	0.0501936
cg21368479	6	149415018						0.995986	1.2549e-07	0.211465	0.159579	0.00545767	0.0545767
cg22930808	3	122281881	PARP9;PARP9;DTX3L;PARP9;PARP9;PARP9;PARP9	NM_001146106;NM_001146104;NM_138287;NM_031458;NM_001146103;NM_001146105;NM_001146102	5'UTR;5'UTR;TSS1500;5'UTR;5'UTR;5'UTR;5'UTR	N_Shore		0.999864	1.4404e-07	0.211287	0.16019	0.00569494	0.0626444
cg21184711	7	122488330	CADPS2;CADPS2;CADPS2	NM_001009571;NM_001167940;NM_017954	Body;Body;Body			1.12209	2.2628e-07	0.210703	0.17576	0.00809181	0.0984111
cg01534253	7	28447591	CREB5	NM_182899	5'UTR	N_Shore		1.09687	2.41875e-07	0.210617	0.174857	0.00809181	0.105194
cg22764782	8	94831797						1.07344	3.85173e-07	0.210016	0.171114	0.0119653	0.167515
cg12484808	8	70494000	SULF1;SULF1;SULF1;SULF1	NM_001128204;NM_015170;NM_001128205;NM_001128206	Body;Body;Body;Body			1.11928	5.6143e-07	0.209529	0.178937	0.0151378	0.24417
cg18047172	7	50670059	GRB10;GRB10;GRB10;GRB10	NM_001001550;NM_001001549;NM_001001555;NM_005311	Body;Body;Body;Body			0.950564	5.63336e-07	0.209525	0.152298	0.0151378	0.244999
cg04335815	8	11417517	BLK	NM_001715	Body	N_Shelf		0.961607	6.12955e-07	0.209416	0.153678	0.0151378	0.266579
cg19754180	5	1362700						0.931804	6.26526e-07	0.209388	0.149994	0.0151378	0.272481
cg24518943	6	71123805	FAM135A;FAM135A	NM_020819;NM_001105531	5'UTR;5'UTR	Island		1.00933	7.25997e-07	0.209198	0.158558	0.0158893	0.315742
cg09333584	6	33788925						1.72941	7.8043e-07	0.209104	0.266107	0.0158893	0.339415
cg08612539	22	37257124	NCF4;NCF4;NCF4;NCF4	NM_000631;NM_013416;NM_013416;NM_000631	5'UTR;1stExon;5'UTR;1stExon		Promoter_Associated	1.371	7.96007e-07	0.209079	0.213109	0.0158893	0.34619
cg01647632	15	89438905	HAPLN3	NM_178232	TSS200	S_Shore	Promoter_Associated	0.929508	8.03765e-07	0.209066	0.148104	0.0158893	0.349564
cg13591783	9	75768868	ANXA1	NM_000700	5'UTR			1.5387	9.8607e-07	0.208802	0.238326	0.0186456	0.42885
cg18334849	4	90815958	MMRN1	NM_007351	TSS200		Unclassified_Cell_type_specific	1.32978	1.21209e-06	0.208536	0.210138	0.0214223	0.527147
cg02214188	4	104020949	BDH2;BDH2	NM_020139;NM_020139	1stExon;5'UTR		Promoter_Associated	1.21527	1.23143e-06	0.208516	0.192251	0.0214223	0.535558
cg25187161	1	29510025	SFRS4	NM_005626	TSS1500	S_Shore		1.26189	1.39928e-06	0.208351	0.196654	0.023406	0.608557
cg26982829	17	29335153				N_Shore	Promoter_Associated_Cell_type_specific	0.930903	1.48671e-06	0.208273	0.146481	0.0237669	0.646582
cg13491023	1	109621995				S_Shelf		1.10477	1.53015e-06	0.208236	0.176034	0.0237669	0.665474
cg18991242	7	154722142	LOC100132707;LOC100132707	NR_024476;NR_024477	Body;Body			0.917556	1.96323e-06	0.207914	0.146294	0.0294423	0.853825
cg25919221	1	9006680	CA6	NM_001215	Body		Unclassified_Cell_type_specific	1.14945	2.20449e-06	0.207765	0.180947	0.0296822	0.958752
cg04111435	11	63448455	RTN3;RTN3;RTN3;RTN3	NM_201428;NM_201430;NM_201429;NM_006054	TSS1500;TSS1500;TSS1500;TSS1500	N_Shore	Promoter_Associated	1.41795	2.24296e-06	0.207743	0.220228	0.0296822	0.97548
cg13948857	5	131763756	C5orf56	NM_001013717	Body			1.74372	2.26138e-06	0.207732	0.26703	0.0296822	0.98349
cg10761425	3	12988976	IQSEC1;IQSEC1	NM_001134382;NM_014869	Body;Body		Promoter_Associated_Cell_type_specific	-0.955219	2.27827e-06	0.207722	-0.151663	0.0296822	0.990836
cg07846885	16	22959005				N_Shore		0.967024	2.32048e-06	0.207699	0.154159	0.0296822	1
cg26803216	1	193029757	TROVE2;TROVE2;UCHL5;TROVE2	NM_001042369;NM_004600;NM_015984;NM_001042370	5'UTR;5'UTR;TSS1500;5'UTR	S_Shore	Promoter_Associated_Cell_type_specific	1.65978	2.70117e-06	0.207503	0.258364	0.0335646	1
cg22043634	8	144798336	MAPK15	NM_139021	TSS200	N_Shore	Unclassified	-0.942361	3.61168e-06	0.207129	-0.150211	0.0421521	1
cg25248213	11	94888121				S_Shelf	Promoter_Associated	0.966916	3.62191e-06	0.207125	0.153329	0.0421521	1
cg01821751	17	56071745						1.00567	3.75076e-06	0.20708	0.160129	0.0421521	1
cg03145994	20	60528916	MIR1257	NR_031658	TSS200			0.840106	3.77995e-06	0.20707	0.135159	0.0421521	1
cg00777079	17	1666607	SERPINF1	NM_002615	5'UTR			0.863247	4.15384e-06	0.206949	0.137927	0.0451635	1
cg12082302	1	6421246	ACOT7;ACOT7;ACOT7	NM_181864;NM_181865;NM_007274	Body;TSS1500;Body			0.882287	4.35431e-06	0.206888	0.140163	0.0461397	1
cg17373644	5	1806786	NDUFS6	NM_004553	Body			0.829628	4.45581e-06	0.206858	0.133996	0.0461397	1
cg06899522	1	9355438	SPSB1	NM_025106	5'UTR			0.857402	4.62469e-06	0.206811	0.136624	0.0467748	1
cg21573651	14	38681111	SSTR1	NM_001049	3'UTR	S_Shore		0.894089	5.03816e-06	0.2067	0.14263	0.048601	1
cg16906733	19	9941989				N_Shelf		0.856614	5.13329e-06	0.206676	0.137653	0.048601	1
cg10927461	2	122530159						1.81283	5.33867e-06	0.206626	0.275538	0.048601	1
cg26137350	2	190035925	COL5A2	NM_000393	Body			0.92843	5.36525e-06	0.206619	0.145353	0.048601	1
cg08944940	1	39643664	MACF1	NM_012090	Body			0.896868	5.61931e-06	0.20656	0.141657	0.048601	1
cg18491744	8	41580834	ANK1;ANK1;ANK1;ANK1;ANK1	NM_020476;NM_020475;NM_001142446;NM_020477;NM_000037	Body;Body;Body;Body;Body	N_Shelf		0.83313	5.6382e-06	0.206555	0.133603	0.048601	1
cg25266888	11	2482594	KCNQ1;KCNQ1	NM_000218;NM_181798	Body;TSS200			0.855203	5.89081e-06	0.206499	0.136862	0.048601	1
cg26557756	7	42278096	GLI3	NM_000168	TSS1500	S_Shore		0.867123	5.95833e-06	0.206484	0.135625	0.048601	1
cg04953732	10	114709946	TCF7L2;TCF7L2;TCF7L2;TCF7L2;TCF7L2;TCF7L2	NM_001146274;NM_001146284;NM_001146283;NM_001146285;NM_001146286;NM_030756	TSS200;TSS200;TSS200;TSS200;TSS200;TSS200	N_Shelf	Promoter_Associated_Cell_type_specific	1.22346	6.03908e-06	0.206467	0.194126	0.048601	1
cg22398226	4	155662217				N_Shore		1.05035	6.06359e-06	0.206462	0.166337	0.048601	1
cg23676314	17	1835482				N_Shelf		-0.823236	6.09354e-06	0.206456	-0.131901	0.048601	1
cg15989436	5	150465875						1.19034	6.15325e-06	0.206443	0.18544	0.048601	1
cg13479358	6	28603052				Island		0.900851	6.46785e-06	0.206379	0.142121	0.048601	1
cg26781886	5	49737336	EMB	NM_198449	TSS200	S_Shore	Promoter_Associated_Cell_type_specific	0.952161	6.70838e-06	0.206332	0.149358	0.048601	1
cg22971191	13	103719706	SLC10A2	NM_000452	TSS1500			0.864259	6.88476e-06	0.206299	0.136886	0.048601	1
cg09458420	2	231661317	CAB39;CAB39;CAB39	NM_001130850;NM_016289;NM_001130849	Body;Body;Body			0.933888	6.93009e-06	0.20629	0.147831	0.048601	1
cg02612007	8	103876471	AZIN1;AZIN1	NM_015878;NM_148174	TSS200;TSS200	Island	Promoter_Associated	0.838399	7.2239e-06	0.206237	0.132852	0.048601	1
cg26322816	3	27760732	EOMES	NM_005442	Body	N_Shore		0.863398	7.33588e-06	0.206217	0.138757	0.048601	1
cg22201516	19	32715740				Island	Unclassified	1.14921	7.42571e-06	0.206201	0.182908	0.048601	1
cg14403169	12	97239532						0.970322	7.47327e-06	0.206193	0.154295	0.048601	1
cg10936879	10	74397277						1.41572	7.51366e-06	0.206186	0.219075	0.048601	1
cg10099709	14	70721864						0.843255	7.75503e-06	0.206145	0.133014	0.048601	1
cg02448743	10	102824003	KAZALD1	NM_030929	Body	N_Shore		0.853567	7.83789e-06	0.206132	0.136728	0.048601	1
cg03739354	1	212839040					Unclassified	1.26095	7.9022e-06	0.206121	0.199464	0.048601	1
cg10580144	2	61372316	C2orf74;C2orf74	NM_001143960;NM_001143960	5'UTR;1stExon		Promoter_Associated	1.14538	7.94081e-06	0.206115	0.181965	0.048601	1
cg00974149	17	56296512	MKS1;MKS1	NM_017777;NM_001165927	1stExon;Body	Island	Promoter_Associated	0.873198	7.98221e-06	0.206108	0.139314	0.048601	1
cg16103996	7	34214897						0.860417	8.02592e-06	0.206101	0.136704	0.048601	1
cg09256617	11	44587148	CD82;CD82;CD82;CD82	NM_002231;NM_001024844;NM_001024844;NM_002231	5'UTR;1stExon;5'UTR;1stExon	Island	Promoter_Associated	0.862625	8.10714e-06	0.206088	0.13741	0.048601	1
cg18698399	5	125939337	PHAX	NM_032177	Body	S_Shelf		0.871465	8.1205e-06	0.206086	0.136807	0.048601	1
cg25381747	10	115425899						0.893632	8.24311e-06	0.206067	0.143428	0.048601	1
cg11161440	1	160041446	KCNJ10	NM_002241	TSS1500	S_Shore		0.831622	8.26951e-06	0.206063	0.134073	0.048601	1
