# Supplementary material for: DNA methylation markers for kidney function and progression of diabetic kidney disease
Source: Nat Commun. 2023 May 15;14:2543. doi: 10.1038/s41467-023-37837-7 (PMC10185566; doi:10.1038/s41467-023-37837-7)
Supplement: Supplementary file 4 — Supplementary Data 2 [file 41467_2023_37837_MOESM4_ESM.xlsx]

## Sheet: Previous studies
Seven previous studies of associating DNA methylation with eGFR
										Baseline eGFR		eGFR slope
Study	Publication year	PMID	Sample size	Cohort(s)	Sample type	Population/ethnicity groups	DM cases	Kidney disease	Array/platform	Selection criteria	No. of associated CpG sites reported	Selection criteria	No. of associated CpG sites reported	URL of publication
Breeze et al.	2021	33931109	5428 for discovery; 8109 for replication		Whole blood	African American (AA); European/European American (EA); Hispanic/Latino (H/L)	DM; non-DM	CKD; non-CKD	450K array; EPIC Array	Meta-analysis FDR < 0.05	78(trans-ethnic); 23(AA); 5(EA); 5(H/L)	NA	NA	https://doi.org/10.1186/s13073-021-00877-z
Chen et al.	2019	30893429	567 HIV-positive + 117 HIV-negative	VACS	Peripheral blood mononuclear cells	Black; Hispanic; White; others	156 DM	56 CKD	450K array	FDR < 0.05 in HIV-positive people	15	NA	NA	https://doi.org/10.1093/cid/ciz240
Chu et al.	2017	29097680	2264 ARIC + 2595 FHS	ARIC; FHS	Whole blood	African American; European American	DM; Non-DM	CKD; Non-CKD	450K array	P < 1E-05	137(ARIC); 53(FHS)	NA	NA	https://doi.org/10.1038/s41467-017-01297-7
Gluck et al.	2019	31165727	91 (69 with measured eGFR slope)		Kidney tubules	African American; Asian; Caucasian; Hispanic; Multiracial; Unknown	41 DM	22 DKD	450K array	NA	NA	FDR < 0.05	471	https://doi.org/10.1038/s41467-019-10378-8
Qiu et al.	2018	29709239	181		Peripheral blood	Native Americans	All DM	All DKD	450K array	Top20	20	FDR < 0.05	77	https://doi.org/10.1016/j.kint.2018.01.036
Sheng et al.	2020	33144501	473	CRIC	Blood immune cells	Hipanic; Non-Hispanic; others	All DM	All DKD	EPIC Array	P < 5E-05	99	P < 5E-05	111	https://doi.org/10.1073/pnas.2005905117
Schlosser et al.	2021	34887417	22318 for discovery; 11359 for replication	35 cohorts in total		African American (AA), European ancestry (EA), Hispanics (HIS), South Asian (SA), Sub-Saharan African (SSA)	3816 DM cases in discovery cohorts; 948 DM cases in replication cohorts	1741 CKD in discovery cohorts; 842 CKD in replication cohorts	450K array; EPIC Array	Discovery p-value<1.1E-7 and replication p-value<0.05 and combined p-value<1.1E-7	69	NA	NA	https://doi.org/10.1038/s41467-021-27234-3
