# Supplementary material for: DNA methylation markers for kidney function and progression of diabetic kidney disease
Source: Nat Commun. 2023 May 15;14:2543. doi: 10.1038/s41467-023-37837-7 (PMC10185566; doi:10.1038/s41467-023-37837-7)
Supplement: Supplementary file 5 — Supplementary Data 3 [file 41467_2023_37837_MOESM5_ESM.xlsx]

## Sheet: Baseline eGFR
CpG sites included in the final multi-site models of baseline eGFR learned from all samples of the primary cohort. CpG sites that are reported in at least one of the previous studies are highlighted.
										Results of single-site analysis
CpG site (IlmnID from Illumina CG database)	Chromosome	Chromosomal position	Gene name(s)	Gene accession(s)	Gene region(s)	CpG island	Regulatory feature	Coefficient in model with covariates	Coefficient in model without covariates	P-value	r2	Pearson correlation	Benjamini-Horchberg adjusted P-value	Bonferroni corrected p-value	Reported in previous studies
cg17944885	19	12225735				N_Shelf		-3.291	-4.21075	1.40502e-20	0.474557	-0.273817	6.11055e-15	6.11055e-15	Breeze et al. (Trans, AA); Chu et al. (ARIC, FHS); Sheng et al.; Schlosser et al.
cg06449934	7	1130697	GPER;C7orf50;GPER;C7orf50;C7orf50;GPER	NM_001039966;NM_001134395;NM_001098201;NM_032350;NM_001134396;NM_001505	5'UTR;Body;5'UTR;Body;Body;5'UTR	N_Shore		0.442384	0.088174	9.69528e-11	0.455445	0.195708	1.40552e-05	4.21655e-05
cg02304370	11	587926	PHRF1	NM_020901	Body	N_Shore	Promoter_Associated_Cell_type_specific	0.491151	0.31304	1.37341e-10	0.455148	0.194767	1.49327e-05	5.97308e-05	Chu et al. (FHS); Schlosser et al.
cg21919729	8	11719367	CTSB;CTSB;CTSB;CTSB;CTSB	NM_147780;NM_147782;NM_147781;NM_001908;NM_147783	5'UTR;5'UTR;5'UTR;5'UTR;5'UTR			0.778239	0.715355	4.28173e-10	0.454177	0.179495	3.72432e-05	0.000186216
cg04610187	17	76360794				S_Shelf		0.656166	0.720839	5.82833e-10	0.453914	0.199879	4.22464e-05	0.000253479
cg18593194	19	36205201	ZBTB32	NM_014383	5'UTR	N_Shore		1.66148	1.18798	2.75474e-09	0.452588	0.196124	0.000119858	0.00119806
cg12065228	1	19652788	PQLC2;PQLC2;PQLC2	NM_001040125;NM_017765;NM_001040126	Body;Body;Body			0	0	2.75593e-09	0.452588	0.197352	0.000119858	0.00119858	Chu et al. (FHS); Schlosser et al.
cg09823543	6	43146056	SRF	NM_003131	Body	N_Shelf		1.12674	1.04714	7.09561e-09	0.45178	0.188839	0.000205729	0.00308594
cg23845009	11	34323678	ABTB2	NM_145804	Body			2.24887	1.14459	1.08731e-08	0.451416	0.229341	0.000248885	0.00472882	Breeze et al. (Trans); Schlosser et al.
cg09610644	3	197249274	BDH1;BDH1;BDH1	NM_203314;NM_203315;NM_004051	Body;Body;Body			-1.78035	-2.80852	1.25654e-08	0.451292	-0.184209	0.000272814	0.00546477	Breeze et al. (Trans, AA); Schlosser et al.
cg00934987	17	56605468	SEPT4;SEPT4;SEPT4	NM_080415;NM_080416;NM_004574	Body;Body;Body	N_Shelf		0	0.661461	2.68325e-08	0.450644	0.187747	0.000467076	0.0116697
cg04497992	16	616212	NHLRC4	NM_176677	TSS1500	S_Shore	Promoter_Associated	0.116232	0	3.11388e-08	0.450517	0.162651	0.000488781	0.0135425
cg01676795	7	75586348	POR	NM_000941	Body			1.93903	1.22517	3.42687e-08	0.450435	0.22003	0.000513922	0.0149037	Breeze et al. (Trans)
cg00506299	3	16469127	RFTN1	NM_015150	Body			1.46436	0.713228	9.14351e-08	0.449597	0.179022	0.00101964	0.0397658
cg01885635	3	40566085	ZNF621;ZNF621	NM_198484;NM_001098414	TSS1500;TSS1500	N_Shore	Promoter_Associated	1.87651	3.15894	3.89665e-07	0.44836	0.15639	0.00268997	0.169468
cg15232319	19	4376459	SH3GL1	NM_003025	Body			0	-0.557227	9.53025e-07	0.447598	0.203401	0.00497645	0.414478
cg20062057	2	50201479	NRXN1;NRXN1;NRXN1	NM_004801;NM_001135659;NM_138735	Body;Body;Body		Unclassified_Cell_type_specific	1.50772	1.42785	1.07225e-06	0.447498	0.139425	0.00536013	0.466331
cg07397612	22	47423986	TBC1D22A	NM_014346	Body	N_Shore		1.45169	1.61309	1.14189e-06	0.447444	0.139931	0.00556772	0.496617
cg20970369	1	111744108	DENND2D	NM_024901	TSS1500	N_Shelf		-1.1233	-1.39512	1.51389e-06	0.447204	-0.157824	0.00645494	0.658404
cg13091627	1	153518476	S100A4;S100A4	NM_019554;NM_002961	TSS200;TSS200		Promoter_Associated	-1.82527	-1.50423	1.9575e-06	0.446985	-0.158657	0.0075339	0.851331
cg23511909	3	128340787	RPN1	NM_002950	Body	S_Shelf		0.554848	0.722246	2.04012e-06	0.44695	0.145568	0.00771238	0.887263
cg02835823	16	85979060				N_Shelf		-0.451263	0	2.07476e-06	0.446936	-0.190545	0.00771238	0.902331
cg20133890	6	31680144	LY6G6E;LY6G6E	NR_024541;NR_003673	Body;Body		Unclassified_Cell_type_specific	0	0	2.74811e-06	0.446697	0.169867	0.00933729	1
cg12465678	1	27953336	FGR;FGR;FGR	NM_001042747;NM_005248;NM_001042729	TSS1500;5'UTR;TSS1500			0.0447771	-1.1875	3.16447e-06	0.446577	0.284384	0.0101549	1
cg20299697	3	138069423	MRAS;MRAS	NM_012219;NM_001085049	5'UTR;5'UTR	S_Shore		0.764424	1.4006	3.81771e-06	0.446417	0.153256	0.0117755	1
cg14141741	7	947428	ADAP1	NM_006869	Body	Island	Unclassified_Cell_type_specific	1.15676	0.893314	5.21501e-06	0.446152	0.136058	0.0142645	1
cg19458497	11	63403371	ATL3	NM_015459	Body		Gene_Associated	0.847658	0.972435	7.82063e-06	0.445808	0.154564	0.017178	1
cg10578938	5	156695410	CYFIP2;CYFIP2;CYFIP2	NM_001037333;NM_014376;NM_001037332	5'UTR;TSS1500;5'UTR	S_Shore		-0.56549	-0.666846	9.03188e-06	0.445686	-0.140332	0.0188848	1
cg22049753	2	240895815						1.2924	1.21588	9.39672e-06	0.445652	0.127233	0.0193683	1
cg26344619	14	76046018	FLVCR2	NM_017791	Body	S_Shore		1.08181	0.987025	1.26277e-05	0.445402	0.134849	0.0243004	1
cg11845111	2	191398756	TMEM194B	NM_001142645	Body	N_Shore		-1.15462	-1.50592	1.41568e-05	0.445305	-0.124807	0.0258694	1
cg23509869	6	31553441	LST1;LST1;LST1;LST1;LST1	NM_205837;NM_205838;NM_205839;NR_029461;NR_029462	TSS1500;TSS1500;TSS1500;TSS1500;TSS1500		Promoter_Associated	-1.4244	-0.487645	1.74668e-05	0.445127	-0.129265	0.0294437	1
cg14583999	3	10019040	TMEM111	NM_018447	Body			0.690851	1.16196	2.20753e-05	0.444928	0.169797	0.0339248	1
cg06943835	11	64662577	ATG2A	NM_015104	Body	Island		0.734126	1.90798	3.54451e-05	0.444528	0.134444	0.0443257	1
cg19597449	19	8117924	CCL25	NM_005624	TSS200	S_Shelf		0.908708	0	4.00677e-05	0.444424	0.135857	0.0470967	1
cg26336935	17	39769213	KRT16	NM_005557	TSS200			1.04525	1.21798	4.3553e-05	0.444354	0.126084	0.0491412	1
cg23261820	5	102382738						1.31114	1.63573	5.27648e-05	0.444192	0.11654	0.055296	1
cg07781445	17	2886250	RAP1GAP2;RAP1GAP2	NM_015085;NM_001100398	Body;Body		Unclassified_Cell_type_specific	0	0.727038	5.90075e-05	0.444098	0.121442	0.058725	1
cg18036734	5	177036766	B4GALT7	NM_007255	3'UTR	S_Shore		0.495462	0	6.39253e-05	0.44403	0.144328	0.061237	1
cg01924561	1	43416103	SLC2A1	NM_006516	Body			-1.26665	-1.53827	6.70135e-05	0.44399	-0.120819	0.0631065	1
cg07477034	17	53341969	HLF	NM_002126	TSS1500	N_Shore	Unclassified_Cell_type_specific	1.12839	1.75414	7.38918e-05	0.443908	0.118802	0.0658099	1
cg24707889	21	46341304	ITGB2;ITGB2	NM_001127491;NM_000211	5'UTR;TSS1500		Promoter_Associated	-0.252409	0.217439	7.77353e-05	0.443865	-0.125859	0.0674805	1
cg00501876	3	39193251	CSRNP1	NM_033027	5'UTR	N_Shore		-2.16061	-1.53303	8.36945e-05	0.443803	-0.135737	0.0695973	1	Chu et al. (ARIC); Schlosser et al.
cg25013303	1	10961257						0.0422824	0.387299	8.96405e-05	0.443745	0.117328	0.0728698	1
cg18070458	11	121319927				N_Shelf	Unclassified	-0.801683	-0.611109	0.000107145	0.443595	-0.137292	0.0793837	1
cg11961845	7	129008179	AHCYL2;AHCYL2;AHCYL2;AHCYL2;AHCYL2;AHCYL2	NM_001130722;NM_001130720;NM_001130723;NM_001130723;NM_001130722;NM_015328	1stExon;Body;1stExon;5'UTR;5'UTR;Body		Unclassified	-0.605987	-0.0807653	0.000108016	0.443588	0.16253	0.0794873	1
cg17124293	10	45403981						-1.48999	-1.36025	0.000166786	0.443224	-0.118675	0.0969738	1
cg13408344	15	31631240	KLF13	NM_015995	Body		Promoter_Associated_Cell_type_specific	-0.665419	-0.627229	0.00017325	0.443192	-0.128829	0.0982742	1	Breeze et al. (Trans)
cg19893929	2	16105823					Unclassified_Cell_type_specific	-0.10254	0	0.000199138	0.443075	-0.125544	0.106054	1
cg00791074	6	151186169	MTHFD1L	NM_015440	TSS1500	N_Shore		0	0.0788158	0.000208411	0.443037	0.130616	0.108162	1
cg26608718	19	15530737	AKAP8L	NM_014371	TSS1500	S_Shore	Promoter_Associated	0.238381	1.44257	0.000266975	0.442829	0.125185	0.123758	1
cg01955153	16	50769852					Unclassified_Cell_type_specific	-0.380325	0	0.000339533	0.442628	0.158951	0.1405	1
cg06015525	12	57872123	ARHGAP9;ARHGAP9;ARHGAP9	NM_032496;NM_001080157;NM_001080156	Body;Body;TSS1500	S_Shore	Promoter_Associated	-1.67832	-1.77194	0.000375567	0.442544	-0.111302	0.148759	1
cg16324121	3	9954273	IL17RE;IL17RE;IL17RE	NM_153480;NM_153483;NM_153481	Body;Body;Body	N_Shelf	Unclassified_Cell_type_specific	0	-1.23481	0.000430447	0.44243	0.170206	0.160401	1
cg05062653	5	562341				Island		-1.60417	-1.59683	0.000621847	0.442124	-0.0987778	0.191664	1
cg03881294	2	11884333				N_Shore	Unclassified	0	0	0.000706453	0.442018	0.143043	0.202649	1
cg12171761	8	61910949					Unclassified_Cell_type_specific	-0.200135	-0.349231	0.00112127	0.441635	-0.105013	0.244297	1
cg00912580	2	135169533	MGAT5	NM_002410	Body		Promoter_Associated	-0.106733	-0.145003	0.00373243	0.440648	-0.106094	0.384296	1
cg26687842	13	41055491	LOC646982;LOC646982;LOC646982	NR_024505;NR_024507;NR_024506	TSS1500;TSS1500;TSS1500			-1.33546	-1.99107	0.00397355	0.440597	-0.0899922	0.391668	1
cg27376617	7	30518048	NOD1	NM_006092	5'UTR	Island	Promoter_Associated	1.13203	1.50086	0.00570364	0.440303	0.0936036	0.436223	1
cg03032497	14	61108227				N_Shore		0	-1.89468	0.00654786	0.440192	-0.0923836	0.455853	1
cg09511896	1	228246937	WNT3A	NM_033131	Body	Island	Promoter_Associated	-1.37012	-1.69018	0.00754738	0.440078	-0.07949	0.473821	1
cg03607117	3	53080440	SFMBT1;SFMBT1;SFMBT1	NM_001005159;NM_016329;NM_001005158	TSS1500;TSS1500;TSS1500	Island		-1.35967	-3.57023	0.0393321	0.438779	-0.0782955	0.721923	1
cg18473521	12	54448265	HOXC4;HOXC4	NM_153633;NM_014620	Body;Body	S_Shore	Unclassified	-0.65147	-1.65529	0.096603	0.438111	-0.0574763	0.858223	1

## Sheet: eGFR slope
CpG sites included in the final multi-site models of eGFR slope learned from all samples of the primary cohort. CpG sites that are reported in at least one of the previous studies are highlighted.
										Results of single-site analysis
CpG site (IlmnID from Illumina CG database)	Chromosome	Chromosomal position	Gene name(s)	Gene accession(s)	Gene region(s)	CpG island	Regulatory feature	Coefficient in model with covariates	Coefficient in model without covariates	P-value	r2	Pearson correlation	Benjamini-Horchberg adjusted P-value	Bonferroni corrected p-value	Reported in previous studies
cg10272901	21	46677879				Island		0.684262	0.678755	7.84421e-11	0.221	0.192121	3.41151e-05	3.41151e-05
cg12354056	3	186136503						0.255	0.345442	7.49763e-10	0.218085	0.182452	0.000163039	0.000326078
cg22822893	6	151662789	AKAP12;AKAP12	NM_144497;NM_005100	Body;Body	Island		0.0751769	0.0354655	7.39329e-09	0.215126	0.170769	0.000643081	0.0032154
cg04027328	1	11372138						0.242812	0.00541037	6.80843e-08	0.212256	0.201406	0.0037013	0.0296104
cg16425726	4	83680145	SCD5;SCD5	NM_001037582;NM_024906	Body;Body			0.402655	0.384811	1.15412e-07	0.211573	0.154526	0.00545767	0.0501936
cg21368479	6	149415018						0.702271	0.683027	1.2549e-07	0.211465	0.159579	0.00545767	0.0545767
cg22930808	3	122281881	PARP9;PARP9;DTX3L;PARP9;PARP9;PARP9;PARP9	NM_001146106;NM_001146104;NM_138287;NM_031458;NM_001146103;NM_001146105;NM_001146102	5'UTR;5'UTR;TSS1500;5'UTR;5'UTR;5'UTR;5'UTR	N_Shore		0.385955	0.351815	1.4404e-07	0.211287	0.16019	0.00569494	0.0626444
cg01647632	15	89438905	HAPLN3	NM_178232	TSS200	S_Shore	Promoter_Associated	0.476795	0.475753	8.03765e-07	0.209066	0.148104	0.0158893	0.349564
cg13591783	9	75768868	ANXA1	NM_000700	5'UTR			0.598332	0.624772	9.8607e-07	0.208802	0.238326	0.0186456	0.42885
cg10761425	3	12988976	IQSEC1;IQSEC1	NM_001134382;NM_014869	Body;Body		Promoter_Associated_Cell_type_specific	-0.575039	-0.51707	2.27827e-06	0.207722	-0.151663	0.0296822	0.990836
cg15989436	5	150465875						0.110076	0	6.15325e-06	0.206443	0.18544	0.048601	1
cg23047271	3	64210991	PRICKLE2;PRICKLE2	NM_198859;NM_198859	1stExon;5'UTR		Unclassified_Cell_type_specific	0.47582	0.614951	1.18147e-05	0.205604	0.127745	0.0588958	1
cg02647990	3	196230837	RNF168	NM_152617	TSS1500	S_Shore	Promoter_Associated	0.611965	0.553391	1.65358e-05	0.205173	0.133863	0.0656022	1
cg05580141	12	49071788	C12orf41	NM_017822	Body	N_Shelf		0	-0.152924	1.76551e-05	0.205089	0.232082	0.0656022	1
cg17944885	19	12225735				N_Shelf		-0.757668	-1.06052	2.23054e-05	0.204789	-0.131229	0.0718576	1
cg04383715	16	34209247				Island		0.662226	0.652786	2.35745e-05	0.204718	0.123696	0.0737606	1
cg14943908	6	31589196	BAT2	NM_080686	5'UTR	S_Shore		0	-0.0488868	3.26373e-05	0.204301	0.159904	0.0823116	1
cg07723558	17	7184224	SLC2A4	NM_001042	TSS1500	Island	Unclassified	0.382952	0.455682	3.56023e-05	0.20419	0.127392	0.0827189	1
cg06575692	16	68112968	DUS2L	NM_017803	3'UTR			-0.49395	-0.615208	3.60142e-05	0.204175	-0.136135	0.0827189	1
cg11494773	7	48128242	UPP1;UPP1	NM_181597;NM_003364	TSS200;TSS1500	Island	Promoter_Associated	0	0.197234	3.67284e-05	0.20415	0.167316	0.0827189	1
cg16933224	11	63604740				N_Shore	Promoter_Associated	0.140958	0.335626	6.47173e-05	0.203425	0.130401	0.0918159	1
cg25686812	3	42597657	SEC22C;SEC22C	NM_032970;NM_004206	Body;Body		Promoter_Associated_Cell_type_specific	-0.28599	-0.298251	6.54574e-05	0.203411	-0.125433	0.0919149	1
cg04697209	16	20087376				S_Shelf		-0.537887	-0.627425	6.81346e-05	0.20336	-0.117146	0.0921916	1
cg12526474	7	140097579	SLC37A3;SLC37A3	NM_207113;NM_032295	5'UTR;5'UTR	N_Shore	Promoter_Associated	0.146951	0.313603	0.000100872	0.202859	0.129957	0.098647	1
cg06681597	17	13972703	COX10	NM_001303	TSS200	Island	Promoter_Associated	-0.611449	-0.725407	0.000120944	0.202628	-0.113295	0.101063	1
cg20010135	16	30996822	HSD3B7;HSD3B7;HSD3B7	NM_025193;NM_001142778;NM_001142777	5'UTR;5'UTR;5'UTR		Gene_Associated	0	0.084149	0.000121039	0.202627	0.132124	0.101063	1
cg20101066	7	148581385	EZH2;EZH2;EZH2;EZH2	NM_004456;NM_004456;NM_152998;NM_152998	5'UTR;1stExon;5'UTR;1stExon	Island	Promoter_Associated	-0.606783	-0.690051	0.000234721	0.201785	-0.108789	0.121659	1
cg08626625	6	33129765				S_Shore	Unclassified	0.107363	-0.0336867	0.000546376	0.200716	0.131157	0.139824	1
cg21926091	8	141108607	TRAPPC9;TRAPPC9	NM_001160372;NM_031466	Body;Body	Island	Promoter_Associated	-0.0306986	-0.300497	0.000953934	0.200014	-0.104298	0.154888	1
cg15581429	19	39369353	SIRT2;SIRT2;RINL	NM_012237;NM_030593;NM_198445	3'UTR;3'UTR;TSS1500		Promoter_Associated	-0.648195	-0.457749	0.00158042	0.199382	-0.125299	0.170795	1
cg19693031	1	145441552	TXNIP	NM_006472	3'UTR			0.930588	1.4283	0.00158123	0.199381	0.115546	0.170795	1
cg21693780	2	15731793	DDX1;DDX1	NM_004939;NM_004939	1stExon;5'UTR	Island	Promoter_Associated	0	0.108502	0.0035619	0.198372	0.103824	0.201321	1
cg10639435	8	146104221	ZNF250;ZNF250	NM_001109689;NM_021061	3'UTR;3'UTR		Unclassified	-0.142611	-0.382638	0.00362425	0.198351	-0.112271	0.201717	1
cg12245040	16	2009320	NDUFB10	NM_004548	TSS200	N_Shore	Promoter_Associated	0.0188128	0.145211	0.00442139	0.198106	0.0998317	0.211215	1
cg05166473	16	88103629	BANP;BANP	NM_017869;NM_079837	Body;Body	S_Shore		-0.371203	-0.292593	0.00681494	0.197575	-0.0938339	0.234458	1
cg20728490	10	98064175	DNTT;DNTT;DNTT;DNTT	NM_001017520;NM_001017520;NM_004088;NM_004088	5'UTR;1stExon;1stExon;5'UTR			-0.144524	-0.0902023	0.0104472	0.197056	-0.101221	0.261234	1
cg22293458	3	184483865						-0.55001	-0.493254	0.0105827	0.19704	-0.080307	0.26207	1
