# Supplementary material for: DNA methylation markers for kidney function and progression of diabetic kidney disease
Source: Nat Commun. 2023 May 15;14:2543. doi: 10.1038/s41467-023-37837-7 (PMC10185566; doi:10.1038/s41467-023-37837-7)
Supplement: Supplementary file 6 — Supplementary Data 4 [file 41467_2023_37837_MOESM6_ESM.xlsx]

## Sheet: meta data
Previous studies that reported potential kidney function-related genes
Study	PMID	Study name	Category	Publication year	Sample size	Data type	Sample type	Population/ethnicity groups	DM cases	Kidney disease	Array/platform	Selection criteria	No. of genes reported	URL of publication
Chen2016	27162351	Chen2016-a: Mono; Chen2016-b: WB	Differential methylation	2016	63 (32 cases vs. 31 control, from the DCCT/EDIC Study cohort)	DNA methylation	whole blood (at baseline); Mono (at EDIC Study years 16 and 17)		T1D	microvascular complications	450K	fold change ≥ 1.3 & p < 0.005	287 genes in Mono; 270 genes in WB	https://doi.org/10.1073/pnas.1603712113
Wing2014	24516231	Wing2014-a: CKD genes	Differential methylation	2014	40 (from CRIC cohorts) (20 case vs. 20 controls)	DNA methylaiton	whole blood	non-Hispanic white and African Americans	DM; non-DM	CKD; non-CKD	450K	DML with progression of CKD (P-value <1.0E−05)	11 genes (15 CpGs)	https://doi.org/10.1093/ndt/gft537
Smyth2020	33178681	Smyth2020-a: DKD genes	Differential methylation	2020	677 (150 cases vs. 100 controls in discovery cohort)	DNA methylation	whole blood	White European	T1D	DKD; non-DKD	450K; 27K	Δβ ≥ 0.2 and BH adjusted P < 1.0E–8	22 CpGs/genes	https://doi.org/10.3389/fcell.2020.561907
Smyth2021	33933144	Smyth2021-a: ESKD genes in either analysis (1,2,3,4,all)	Differential methylation	2021	360 (107 cases vs. 253 controls)	DNA methylaion	whole blood	White	T1D	ESKD; non-ESKD	EPIC Array	FDR p ≤ × 10–8 and fold change>2	942 genes in any of the analysis; 36 CpGs/genes common in 4 analyses	https://doi.org/10.1186/s13148-021-01081-x
Woroniecka2011	21752957	Woroniecka2011-a: glomeruli; Woroniecka2011-b: tubuli	Differential expression	2011	44	RNA expression	microdissected human kidney samples (22 renal glomerular and 22 tubule samples)	Asian Pacific Islander; Non-Hispanic; Hispanic; Other	DM; non-DM	DKD; non-DKD (also non-DM)	Affymetrix U133 A2.0 expression arrays	BH corrected-p <0.05 & fold-change >1.5	1,413 genes in glomeruli; 1,542 genes in tubuli	https://doi.org/10.2337/db10-1181
Nair2018	29054530	Nair2018-a: VvInt-correlated genes	Differential expression	2018	49	RNA expression	Kidney biopsy	Native Americans	T2D	early-stage DKD	Affymetrix U133 A2.0 expression arrays	Correlated with VvInt (cortical interstitial fractional volume) (q-value ≤ 0.05)	1,843 genes	https://doi.org/10.1016/j.kint.2017.08.013
Qiu2018	30275566	Qiu2018-a: glomeruli; Qiu2018-b: tubuli	eQTL genes	2018	151 (121 tubuli; 119 glomeruli)	RNA expression	human kidney samples	European ancestry	NA	?absence of significant kidney structural changes	RNA-seq	eQTL at 0.05 FDR	4,908 genes for glomeruli; 4,076 genes for tubuli	https://doi.org/10.1038/s41591-018-0194-4
Park2018	29622724	Park2018-a: cell-type specific marker genes	Cell type marker genes	2018	57,979 mouse kidney cells	RNA expression	mouse kidney tissue	NA	No	No	single-cell RNA-seq	cell-type specific genes	1,441 cell type markers for 16 clusters	https://doi.org/10.1126/science.aar2131
Dhillon2021	33301705	Dhillon2021-a: DEGs in different cell types	Differential expression	2021	65,091 individual cells from 6 mouse control kidneys and 2 folic acid nephropathy (FAN) kidneys	RNA expression	mouse kidney tissue	NA	No	Yes	single-cell RNA-seq; bulk RNA-seq	DEGs with p<0.05 (or adjusted p<0.05) between control and FAN mice in each cell type	7,592 (or 3,853) DEGs in total	https://doi.org/10.1016/j.cmet.2020.11.011
Liu2022	35710981	Liu2022a: eQTL genes; Liu2022b: GWAS prioritized genes	eQTL genes; GWAS genes	2022	kidney eQTL: 686; GWAS: 1,508,659	eQTL; GWAS	human	Multiple	NA	NA	RNA-seq, Affymetrix 2.1 ST chips	eQTL: 0.01 FDR and kidney specific; GWAS prioritized genes: integrative analysis of 8 omics data and methods with at least 1 support	3,046 eQTL genes; 704 GWAS prioritized genes	https://doi.org/10.1038/s41588-022-01097-w
Stanzick2021	34272381	Stanzick2021-a	GWAS genes	2021	1201909	GWAS	human	Mostly European ancestry	NA	NA		Gene PrioritiSation (GPS)	32 genes	https://doi.org/10.1038/s41467-021-24491-0

## Sheet: baseline eGFR
Support for the functional significance of genes near the CpG sites identified in our single-site and multi-site analyses for baseline eGFR
Name	CpG site	Gene name(s) within 1kb of the CpG site	Single-site selection	Multi-site selection	Differential methylation	Differential expression	eQTL	Cell-type specific genes in kidney	GWAS target genes
cg17944885(ZNF788P)	cg17944885	ZNF788P	1	1
cg06449934(C7orf50|GPER1)	cg06449934	C7orf50|GPER1	1	1
cg02304370(PHRF1)	cg02304370	PHRF1	1	1
cg21919729(CTSB)	cg21919729	CTSB	1	1		Nair2018-a|Dhillon2021-a	Qiu2018-a		Liu2022-b
cg04610187(LOC101928674)	cg04610187	LOC101928674	1	1
cg04983687(ZFPM1)	cg04983687	ZFPM1	1	0
cg27254661(SPR)	cg27254661	SPR	1	0		Nair2018-a|Dhillon2021-a
cg18593194(ZBTB32)	cg18593194	ZBTB32	1	1
cg12065228(SLC66A1)	cg12065228	SLC66A1	1	1
cg08940169(ZFPM1)	cg08940169	ZFPM1	1	0
cg19434937(EMG1|LPCAT3)	cg19434937	EMG1|LPCAT3	1	0		Dhillon2021-a
cg11699125(ACOT7)	cg11699125	ACOT7	1	0		Nair2018-a		Park2018-a
cg17988187(DCTN1|DCTN1-AS1)	cg17988187	DCTN1|DCTN1-AS1	1	0		Woroniecka2011-b
cg09823543(SRF)	cg09823543	SRF	1	1		Woroniecka2011-a	Liu2022-a
cg02475695(NHLRC4|PRR35)	cg02475695	NHLRC4|PRR35	1	0
cg06972908(ITGAL)	cg06972908	ITGAL	1	0	Smyth2021-a	Nair2018-a|Dhillon2021-a		Park2018-a
cg11544657(CTNNBIP1)	cg11544657	CTNNBIP1	1	0		Woroniecka2011-a|Dhillon2021-a
cg23845009(ABTB2)	cg23845009	ABTB2	1	1
cg09610644(BDH1)	cg09610644	BDH1	1	1	Smyth2021-a	Dhillon2021-a
cg12077754(HK2)	cg12077754	HK2	1	0	Smyth2021-a
cg10142874(LPIN1)	cg10142874	LPIN1	1	0		Woroniecka2011-a|Dhillon2021-a			Liu2022-b
cg00934987(SEPTIN4|SEPTIN4-AS1)	cg00934987	SEPTIN4|SEPTIN4-AS1	1	1
cg22753611(CAP2)	cg22753611	CAP2	1	0
cg04816311(C7orf50)	cg04816311	C7orf50	1	0
cg04497992(NHLRC4|PRR35)	cg04497992	NHLRC4|PRR35	1	1
cg09249800(ACOT7)	cg09249800	ACOT7	1	0		Nair2018-a		Park2018-a
cg01676795(POR)	cg01676795	POR	1	1	Smyth2021-a	Dhillon2021-a
cg25854298(ASCC1)	cg25854298	ASCC1	1	0		Woroniecka2011-a	Qiu2018-a
cg10489463(LTBP1)	cg10489463	LTBP1	1	0	Smyth2021-a		Liu2022-a	Park2018-a
cg23516680(NOLC1)	cg23516680	NOLC1	1	0			Qiu2018-a		Liu2022-b
cg19448292(TLDC2)	cg19448292	TLDC2	1	0
cg01499988(RGP1)	cg01499988	RGP1	1	0
cg25087851(PTGDR2)	cg25087851	PTGDR2	1	0
cg22406869(DPP3)	cg22406869	DPP3	1	0			Qiu2018-a|Qiu2018-b
cg18650626(MAD1L1)	cg18650626	MAD1L1	1	0	Chen2016-a|Smyth2021-a
cg00506299(RFTN1)	cg00506299	RFTN1	1	1		Woroniecka2011-b|Nair2018-a|Dhillon2021-a	Liu2022-a
cg16809457(LOC101929057|MDN1)	cg16809457	LOC101929057|MDN1	1	0
cg07573872(SBNO2)	cg07573872	SBNO2	1	0	Smyth2021-a	Dhillon2021-a
cg10065736(FBXW8)	cg10065736	FBXW8	1	0			Qiu2018-a|Qiu2018-b|Liu2022-a
cg17374802(EPX)	cg17374802	EPX	1	0
cg02941852(SRPK2)	cg02941852	SRPK2	1	0	Chen2016-b	Woroniecka2011-b|Dhillon2021-a
cg10704177(PATJ)	cg10704177	PATJ	1	0			Liu2022-a
cg00741986(TNIP2)	cg00741986	TNIP2	1	0
cg21220721(ACOT7)	cg21220721	ACOT7	1	0		Nair2018-a		Park2018-a
cg02970679(EPX)	cg02970679	EPX	1	0
cg27469152(EPX|MKS1)	cg27469152	EPX|MKS1	1	0			Qiu2018-b|Liu2022-a
cg01998785(LPCAT2)	cg01998785	LPCAT2	1	0			Qiu2018-a|Qiu2018-b|Liu2022-a
cg08773180(PRG2)	cg08773180	PRG2	1	0
cg21745599(CYP4F3)	cg21745599	CYP4F3	1	0		Nair2018-a	Qiu2018-a|Qiu2018-b|Liu2022-a
cg03329755(RPS6KA2)	cg03329755	RPS6KA2	1	0	Chen2016-a|Smyth2021-a	Woroniecka2011-b	Qiu2018-a
cg12054453(VMP1)	cg12054453	VMP1	1	0	Smyth2021-a	Dhillon2021-a
cg06558622(ZNF862)	cg06558622	ZNF862	1	0			Qiu2018-b
cg02930951(CEBPB-AS1)	cg02930951	CEBPB-AS1	1	0
cg09786420(ADAR)	cg09786420	ADAR	1	0
cg06391412(FOXP1)	cg06391412	FOXP1	1	0	Chen2016-b	Dhillon2021-a
cg06070625(MITF)	cg06070625	MITF	1	0			Qiu2018-a
cg01885635(ZNF621)	cg01885635	ZNF621	1	1
cg27366532(CREBBP)	cg27366532	CREBBP	1	0
cg26608667(ZFAND2A)	cg26608667	ZFAND2A	1	0			Qiu2018-b
cg04321303(DBNL)	cg04321303	DBNL	1	0		Dhillon2021-a	Qiu2018-b
cg22065514(COL7A1|UCN2)	cg22065514	COL7A1|UCN2	1	0
cg16936953(VMP1)	cg16936953	VMP1	1	0	Smyth2021-a	Dhillon2021-a
cg13835688(SLC25A25)	cg13835688	SLC25A25	1	0		Dhillon2021-a
cg25939647(GPR176)	cg25939647	GPR176	1	0	Smyth2021-a	Nair2018-a
cg07214715(ST3GAL5)	cg07214715	ST3GAL5	1	0		Woroniecka2011-a	Qiu2018-b|Liu2022-a
cg07908654(ELF1)	cg07908654	ELF1	1	0	Smyth2020-a	Woroniecka2011-b|Nair2018-a|Dhillon2021-a
cg15467116(S100A9)	cg15467116	S100A9	1	0			Qiu2018-b	Park2018-a
cg18307978(AQP1)	cg18307978	AQP1	1	0		Dhillon2021-a	Qiu2018-a	Park2018-a
cg18771737(ANO10)	cg18771737	ANO10	1	0
cg21045547(SOGA1)	cg21045547	SOGA1	1	0
cg14613878(TLDC2)	cg14613878	TLDC2	1	0
cg17030628(IL20)	cg17030628	IL20	1	0
cg14446138(TTF1)	cg14446138	TTF1	1	0		Woroniecka2011-b
cg22850451(MAP1S)	cg22850451	MAP1S	1	0	Smyth2021-a
cg06528816(TTC7A)	cg06528816	TTC7A	1	0			Liu2022-a
cg15232319(SH3GL1)	cg15232319	SH3GL1	1	1	Chen2016-b
cg01649647(DLGAP4-AS1|MYL9)	cg01649647	DLGAP4-AS1|MYL9	1	0		Woroniecka2011-a
cg23597162(JAZF1)	cg23597162	JAZF1	1	0	Chen2016-b|Smyth2021-a
cg02427831(SIGLEC8)	cg02427831	SIGLEC8	1	0
cg20062057(NRXN1)	cg20062057	NRXN1	1	1			Qiu2018-a
cg07397612(TBC1D22A)	cg07397612	TBC1D22A	1	1	Smyth2021-a
cg20315954(PMP22)	cg20315954	PMP22	1	0		Nair2018-a
cg18927901(PNPLA1)	cg18927901	PNPLA1	1	0
cg08799394(PDLIM1)	cg08799394	PDLIM1	1	0		Woroniecka2011-b|Nair2018-a	Qiu2018-b|Liu2022-a	Park2018-a
cg09173378(KCNT2)	cg09173378	KCNT2	1	0	Smyth2021-a
cg05125838(COL7A1|UCN2)	cg05125838	COL7A1|UCN2	1	0
cg13017318(NDRG2)	cg13017318	NDRG2	1	0		Dhillon2021-a
cg11456013(AMD1)	cg11456013	AMD1	1	0
cg23387863(PEAK1)	cg23387863	PEAK1	1	0			Qiu2018-a|Liu2022-a
cg21554670(GAS7)	cg21554670	GAS7	1	0	Smyth2021-a	Dhillon2021-a	Qiu2018-a
cg09076584(KIAA0100|RSKR|SPAG5-AS1)	cg09076584	KIAA0100|RSKR|SPAG5-AS1	1	0
cg20970369(DENND2D)	cg20970369	DENND2D	1	1	Chen2016-a|Smyth2021-a	Woroniecka2011-a	Qiu2018-a|Qiu2018-b|Liu2022-a
cg06759255(KDM6B|NAA38|TMEM88)	cg06759255	KDM6B|NAA38|TMEM88	1	0	Chen2016-a|Smyth2021-a	Dhillon2021-a	Qiu2018-a	Park2018-a
cg01059398(TNFSF10)	cg01059398	TNFSF10	1	0		Woroniecka2011-a|Woroniecka2011-b	Liu2022-a
cg14612966(SLC25A25)	cg14612966	SLC25A25	1	0		Dhillon2021-a
cg03723356(CDK5RAP3)	cg03723356	CDK5RAP3	1	0
cg13458609(ENG)	cg13458609	ENG	1	0				Park2018-a
cg01942646(NR0B2)	cg01942646	NR0B2	1	0		Woroniecka2011-b
cg25897519(LOC102723729)	cg25897519	LOC102723729	1	0
cg10866623(TTLL6)	cg10866623	TTLL6	1	0			Qiu2018-a|Qiu2018-b
cg13091627(LOC101928034|S100A4)	cg13091627	LOC101928034|S100A4	1	1		Woroniecka2011-b|Dhillon2021-a		Park2018-a
cg25727520(QPCT)	cg25727520	QPCT	1	0	Smyth2021-a	Woroniecka2011-b|Nair2018-a
cg23511909(RPN1)	cg23511909	RPN1	1	1	Smyth2021-a		Qiu2018-b	Park2018-a
cg09377531(TRAPPC9)	cg09377531	TRAPPC9	1	0	Chen2016-b		Liu2022-a
cg16292343(ZC3H3)	cg16292343	ZC3H3	1	0			Qiu2018-a|Qiu2018-b
cg07177867(LYSMD2)	cg07177867	LYSMD2	1	0
cg24496349(TCIRG1)	cg24496349	TCIRG1	1	0		Nair2018-a
cg18346531(GAS7)	cg18346531	GAS7	1	0	Smyth2021-a	Dhillon2021-a	Qiu2018-a
cg21640749(CD300LF|RAB37)	cg21640749	CD300LF|RAB37	1	0	Smyth2020-a	Dhillon2021-a		Park2018-a
cg07596065(KLHDC7B)	cg07596065	KLHDC7B	1	0			Liu2022-a
cg16572910(SZT2)	cg16572910	SZT2	1	0	Smyth2021-a
cg20133890(LY6G6E|LY6G6F-LY6G6D)	cg20133890	LY6G6E|LY6G6F-LY6G6D	1	1	Smyth2021-a
cg22080436(LINC02749)	cg22080436	LINC02749	1	0
cg08698681(TNIK)	cg08698681	TNIK	1	0		Woroniecka2011-a|Woroniecka2011-b|Nair2018-a	Qiu2018-a
cg08465183(ZNF219)	cg08465183	ZNF219	1	0
cg18363008(TM4SF5)	cg18363008	TM4SF5	1	0
cg01330991(DNAH2)	cg01330991	DNAH2	1	0
cg20060759(DNAJC11|THAP3)	cg20060759	DNAJC11|THAP3	1	0		Dhillon2021-a	Qiu2018-b|Liu2022-a
cg12465678(FGR)	cg12465678	FGR	1	1		Dhillon2021-a		Park2018-a
cg13233042(ATL3)	cg13233042	ATL3	1	0			Qiu2018-a|Qiu2018-b|Liu2022-a
cg07094298(TNIP2)	cg07094298	TNIP2	1	0
cg14084609(DEGS2|EVL)	cg14084609	DEGS2|EVL	1	0		Woroniecka2011-b|Nair2018-a|Dhillon2021-a
cg19805160(CFAP45|MIR4259)	cg19805160	CFAP45|MIR4259	1	0
cg01801191(OSGIN1)	cg01801191	OSGIN1	1	0					Liu2022-b
cg20299697(MRAS)	cg20299697	MRAS	1	1		Nair2018-a	Liu2022-a
cg04184810(BEGAIN)	cg04184810	BEGAIN	1	0			Qiu2018-a|Qiu2018-b		Liu2022-b
cg20317437(FUCA1)	cg20317437	FUCA1	1	0			Qiu2018-a|Qiu2018-b
cg23196129(EPB41L5)	cg23196129	EPB41L5	1	0		Woroniecka2011-a
cg04943713(CREM)	cg04943713	CREM	1	0	Smyth2021-a	Woroniecka2011-a|Woroniecka2011-b|Dhillon2021-a
cg17038235(ERGIC1)	cg17038235	ERGIC1	1	0	Smyth2021-a
cg14109551(CEP85L)	cg14109551	CEP85L	1	0
cg22652378(RPTOR)	cg22652378	RPTOR	1	0	Chen2016-b|Smyth2021-a	Dhillon2021-a
cg12402318(TMOD3)	cg12402318	TMOD3	1	0	Smyth2021-a		Qiu2018-a|Liu2022-a	Park2018-a
cg18396357(NRXN1)	cg18396357	NRXN1	1	0			Qiu2018-a
cg12151545(MYBPC3)	cg12151545	MYBPC3	1	0
cg00582671(SAMD11)	cg00582671	SAMD11	1	0
cg18879389(TFF2)	cg18879389	TFF2	1	0
cg25332499(BATF2)	cg25332499	BATF2	1	0
cg14141741(ADAP1)	cg14141741	ADAP1	1	1	Smyth2021-a		Qiu2018-a
cg17116500(RNF41)	cg17116500	RNF41	1	0
cg01582066(PISD)	cg01582066	PISD	1	0		Dhillon2021-a
cg05169499(KRT86)	cg05169499	KRT86	1	0
cg11095027(TOLLIP)	cg11095027	TOLLIP	1	0	Chen2016-a		Liu2022-a
cg04420917(LGALS4)	cg04420917	LGALS4	1	0	Smyth2021-a
cg00590152(EVPL)	cg00590152	EVPL	1	0			Liu2022-a
cg01906801(MED24)	cg01906801	MED24	1	0	Smyth2021-a			Park2018-a
cg17879856(C1orf174)	cg17879856	C1orf174	1	0
cg09981841(EPN2|EPN2-IT1)	cg09981841	EPN2|EPN2-IT1	1	0
cg26457013(PPP6R1|TMEM86B)	cg26457013	PPP6R1|TMEM86B	1	0
cg01901579(DICER1)	cg01901579	DICER1	1	0		Woroniecka2011-b
cg27288091(COX4I1)	cg27288091	COX4I1	1	0		Dhillon2021-a
cg05554494(MEFV)	cg05554494	MEFV	1	0
cg15538427(BSCL2|HNRNPUL2-BSCL2|LRRN4CL)	cg15538427	BSCL2|HNRNPUL2-BSCL2|LRRN4CL	1	0
cg07970948(ZNF862)	cg07970948	ZNF862	1	0			Qiu2018-b
cg05715138(ALOX15)	cg05715138	ALOX15	1	0
cg21041472(HIVEP1)	cg21041472	HIVEP1	1	0	Smyth2021-a		Qiu2018-a
cg14769121(SMURF1)	cg14769121	SMURF1	1	0
cg22322562(NRXN1)	cg22322562	NRXN1	1	0			Qiu2018-a
cg14020176(SLC9A3R1)	cg14020176	SLC9A3R1	1	0		Nair2018-a
cg20885063(ATPAF2)	cg20885063	ATPAF2	1	0		Nair2018-a	Qiu2018-b|Liu2022-a
cg17380091(LOC100288123|REXO1)	cg17380091	LOC100288123|REXO1	1	0
cg04222933(LY9)	cg04222933	LY9	1	0	Smyth2021-a
cg22386583(RPTOR)	cg22386583	RPTOR	1	0	Chen2016-b|Smyth2021-a	Dhillon2021-a
cg19747992(FBXO2|FBXO44)	cg19747992	FBXO2|FBXO44	1	0			Qiu2018-a|Qiu2018-b|Liu2022-a
cg03078586(FTL)	cg03078586	FTL	1	0		Nair2018-a
cg01588224(JTB)	cg01588224	JTB	1	0			Qiu2018-a	Park2018-a
cg01403010(MAFF)	cg01403010	MAFF	1	0		Nair2018-a
cg21421984(TRRAP)	cg21421984	TRRAP	1	0	Chen2016-b	Woroniecka2011-b
cg02711608(SLC1A5)	cg02711608	SLC1A5	1	0		Dhillon2021-a	Qiu2018-a
cg09502149(SLC2A1)	cg09502149	SLC2A1	1	0		Dhillon2021-a	Qiu2018-a
cg09299075(ADK)	cg09299075	ADK	1	0		Dhillon2021-a	Liu2022-a		Liu2022-b
cg19458497(ATL3)	cg19458497	ATL3	1	1			Qiu2018-a|Qiu2018-b|Liu2022-a
cg02133716(PVT1)	cg02133716	PVT1	1	0
cg04984556(UBIAD1)	cg04984556	UBIAD1	1	0
cg17971251(CRYZL2P-SEC16B|SEC16B)	cg17971251	CRYZL2P-SEC16B|SEC16B	1	0			Liu2022-a
cg14220251(SLC66A1)	cg14220251	SLC66A1	1	0
cg20575173(SENP7)	cg20575173	SENP7	1	0			Qiu2018-a
cg25224369(LINC02022)	cg25224369	LINC02022	1	0
cg06976521(AP1B1|SNORD125)	cg06976521	AP1B1|SNORD125	1	0		Dhillon2021-a
cg03715305(NDUFA11)	cg03715305	NDUFA11	1	0	Smyth2021-a	Dhillon2021-a
cg10578938(CYFIP2)	cg10578938	CYFIP2	1	1	Smyth2021-a	Woroniecka2011-b|Dhillon2021-a		Park2018-a
cg22460173(TNFSF9)	cg22460173	TNFSF9	1	0
cg21062760(ZBTB32)	cg21062760	ZBTB32	1	0
cg22049753(NDUFA10)	cg22049753	NDUFA10	1	1	Smyth2021-a	Dhillon2021-a	Qiu2018-a|Qiu2018-b
cg17417856(ADM5|PRMT1)	cg17417856	ADM5|PRMT1	1	0		Nair2018-a|Dhillon2021-a
cg03493123(B4GALT7)	cg03493123	B4GALT7	1	0
cg07186472(RAB40C)	cg07186472	RAB40C	1	0			Qiu2018-b
cg00574328(ZSCAN5A)	cg00574328	ZSCAN5A	1	0			Liu2022-a
cg20057782(ARMC4)	cg20057782	ARMC4	1	0
cg08067346(ARHGAP17)	cg08067346	ARHGAP17	1	0		Dhillon2021-a
cg14994947(SLC30A7)	cg14994947	SLC30A7	1	0
cg22062555(NKPD1)	cg22062555	NKPD1	1	0
cg21386573(BCAR3|MIG7)	cg21386573	BCAR3|MIG7	1	0		Woroniecka2011-a|Nair2018-a	Liu2022-a		Liu2022-b
cg24627621(C6orf132)	cg24627621	C6orf132	1	0
cg02302858(PPARA)	cg02302858	PPARA	1	0		Nair2018-a
cg02072495(ANXA2)	cg02072495	ANXA2	1	0		Woroniecka2011-a|Woroniecka2011-b|Nair2018-a|Dhillon2021-a	Qiu2018-a
cg26344619(FLVCR2|LOC102724153)	cg26344619	FLVCR2|LOC102724153	1	1			Liu2022-a
cg04290133(GUSB)	cg04290133	GUSB	1	0		Dhillon2021-a	Qiu2018-a|Qiu2018-b|Liu2022-a	Park2018-a
cg08251362(IFRD1)	cg08251362	IFRD1	1	0		Woroniecka2011-a|Dhillon2021-a
cg11787791(S100A9)	cg11787791	S100A9	1	0			Qiu2018-b	Park2018-a
cg04764056(CLC)	cg04764056	CLC	1	0
cg25424279(C11orf68)	cg25424279	C11orf68	1	0
cg25479097(ATP11AUN)	cg25479097	ATP11AUN	1	0
cg23706836(ANGPT2|MCPH1)	cg23706836	ANGPT2|MCPH1	1	0			Liu2022-a		Liu2022-b
cg19269039(DENND2D)	cg19269039	DENND2D	1	0	Chen2016-a|Smyth2021-a	Woroniecka2011-a	Qiu2018-a|Qiu2018-b|Liu2022-a
cg26396815(BANK1)	cg26396815	BANK1	1	0			Qiu2018-a|Liu2022-a	Park2018-a
cg11845111(NEMP2)	cg11845111	NEMP2	1	1
cg16263722(MECR)	cg16263722	MECR	1	0		Nair2018-a|Dhillon2021-a
cg18770446(TTLL10)	cg18770446	TTLL10	1	0
cg21239317(CCDC126)	cg21239317	CCDC126	1	0
cg08287334(KLF16)	cg08287334	KLF16	1	0			Liu2022-a
cg07438246(SLC6A6)	cg07438246	SLC6A6	1	0		Dhillon2021-a		Park2018-a
cg12776287(KCTD1)	cg12776287	KCTD1	1	0		Dhillon2021-a			Liu2022-b
cg18783781(SLC25A33)	cg18783781	SLC25A33	1	0
cg00711496(ADM5|PRMT1)	cg00711496	ADM5|PRMT1	1	0		Nair2018-a|Dhillon2021-a
cg10028434(KLC1)	cg10028434	KLC1	1	0		Woroniecka2011-a|Woroniecka2011-b|Nair2018-a
cg08788930(DENND3)	cg08788930	DENND3	1	0	Smyth2021-a		Qiu2018-a|Liu2022-a		Liu2022-b
cg08295410(ADAM19)	cg08295410	ADAM19	1	0		Dhillon2021-a
cg16362140(DAP)	cg16362140	DAP	1	0		Dhillon2021-a	Qiu2018-a|Qiu2018-b|Liu2022-a
cg20536469(NRXN1)	cg20536469	NRXN1	1	0			Qiu2018-a
cg00217953(SEMA4C)	cg00217953	SEMA4C	1	0		Nair2018-a
cg21081878(HLCS)	cg21081878	HLCS	1	0	Chen2016-a		Qiu2018-a
cg23509869(LST1)	cg23509869	LST1	1	1		Woroniecka2011-b|Nair2018-a|Dhillon2021-a		Park2018-a
cg25137372(HAL)	cg25137372	HAL	1	0
cg15482717(FADD)	cg15482717	FADD	1	0
cg06975311(SIPA1)	cg06975311	SIPA1	1	0		Dhillon2021-a
cg01279378(BUB1B-PAK6|PAK6)	cg01279378	BUB1B-PAK6|PAK6	1	0
cg03237324(PLEKHG6)	cg03237324	PLEKHG6	1	0
cg09010791(ARAP1)	cg09010791	ARAP1	1	0
cg19309676(ADM5|PRMT1)	cg19309676	ADM5|PRMT1	1	0		Nair2018-a|Dhillon2021-a
cg02435538(RHBDD2)	cg02435538	RHBDD2	1	0
cg10371155(MED1)	cg10371155	MED1	1	0			Liu2022-a
cg20408175(MYG1|PFDN5)	cg20408175	MYG1|PFDN5	1	0		Dhillon2021-a
cg01243312(MIR128-1|R3HDM1)	cg01243312	MIR128-1|R3HDM1	1	0		Dhillon2021-a
cg03664589(TMEM184A)	cg03664589	TMEM184A	1	0	Chen2016-a	Dhillon2021-a	Qiu2018-b
cg18806193(CLPTM1L)	cg18806193	CLPTM1L	1	0			Liu2022-a
cg08625564(PRPF8|RILP)	cg08625564	PRPF8|RILP	1	0		Nair2018-a|Dhillon2021-a			Liu2022-b
cg12395843(GAL3ST3)	cg12395843	GAL3ST3	1	0
cg21772826(TPRG1)	cg21772826	TPRG1	1	0
cg14583999(EMC3)	cg14583999	EMC3	1	1
cg19016694(TBCD)	cg19016694	TBCD	1	0	Chen2016-a|Chen2016-b|Smyth2021-a		Qiu2018-a|Liu2022-a
cg12819873(PRG2)	cg12819873	PRG2	1	0
cg04981758(TESK2)	cg04981758	TESK2	1	0			Liu2022-a		Liu2022-b
cg05070268(GNPTG|UNKL)	cg05070268	GNPTG|UNKL	1	0	Smyth2021-a	Dhillon2021-a
cg05962781(TSPAN2)	cg05962781	TSPAN2	1	0		Woroniecka2011-a	Liu2022-a
cg08036668(GALK2|MIR4716)	cg08036668	GALK2|MIR4716	1	0		Nair2018-a	Liu2022-a
cg15700636(PRG2)	cg15700636	PRG2	1	0
cg09148852(LINC01089)	cg09148852	LINC01089	1	0
cg18838605(LINC02365)	cg18838605	LINC02365	1	0
cg03203287(VILL)	cg03203287	VILL	1	0		Woroniecka2011-a|Dhillon2021-a
cg24847366(NCOR2)	cg24847366	NCOR2	1	0	Chen2016-b|Smyth2021-a	Woroniecka2011-b	Liu2022-a
cg06398335(PCCA)	cg06398335	PCCA	1	0		Nair2018-a	Liu2022-a
cg07237830(BSCL2|GNG3|HNRNPUL2-BSCL2)	cg07237830	BSCL2|GNG3|HNRNPUL2-BSCL2	1	0
cg01092250(RAB11FIP3)	cg01092250	RAB11FIP3	1	0	Chen2016-b|Smyth2021-a	Woroniecka2011-b|Nair2018-a|Dhillon2021-a		Park2018-a
cg03661164(EZH2)	cg03661164	EZH2	1	0		Woroniecka2011-b		Park2018-a
cg07201450(DAB1)	cg07201450	DAB1	1	0
cg06725287(FOXK2)	cg06725287	FOXK2	1	0
cg18906520(OGFOD2)	cg18906520	OGFOD2	1	0			Qiu2018-b
cg04212926(ARMH1)	cg04212926	ARMH1	1	0
cg26227957(EMC1|EMC1-AS1)	cg26227957	EMC1|EMC1-AS1	1	0			Qiu2018-a|Qiu2018-b
cg00353643(UNKL)	cg00353643	UNKL	1	0	Smyth2021-a
cg20010135(HSD3B7|SETD1A)	cg20010135	HSD3B7|SETD1A	1	0			Qiu2018-a|Qiu2018-b|Liu2022-a
cg14818413(TASOR)	cg14818413	TASOR	1	0
cg09597192(AGPAT1)	cg09597192	AGPAT1	1	0	Chen2016-b	Nair2018-a	Qiu2018-a|Qiu2018-b
cg26572165(CD244)	cg26572165	CD244	1	0		Nair2018-a|Dhillon2021-a
cg13312337(DCTN1|DCTN1-AS1)	cg13312337	DCTN1|DCTN1-AS1	1	0		Woroniecka2011-b
cg02896705(ARRDC2)	cg02896705	ARRDC2	1	0	Smyth2021-a	Dhillon2021-a
cg06682445(URGCP|URGCP-MRPS24)	cg06682445	URGCP|URGCP-MRPS24	1	0		Nair2018-a
cg26136776(KLF1)	cg26136776	KLF1	1	0
cg22312249(TMEM104)	cg22312249	TMEM104	1	0			Liu2022-a
cg12087627(ZZEF1)	cg12087627	ZZEF1	1	0
cg11002698(AMD1|CDK19)	cg11002698	AMD1|CDK19	1	0			Qiu2018-a|Qiu2018-b|Liu2022-a
cg23801885(PACSIN1)	cg23801885	PACSIN1	1	0
cg16294363(KCNQ4)	cg16294363	KCNQ4	1	0
cg26235490(ABR)	cg26235490	ABR	1	0	Chen2016-a	Woroniecka2011-a	Qiu2018-a|Qiu2018-b|Liu2022-a
cg08246316(SRCAP|TMEM265)	cg08246316	SRCAP|TMEM265	1	0
cg04643527(LINC00921)	cg04643527	LINC00921	1	0
cg05219423(CELF2)	cg05219423	CELF2	1	0	Smyth2021-a	Nair2018-a|Dhillon2021-a
cg21498475(SLC8B1)	cg21498475	SLC8B1	1	0
cg26272088(IGF1R)	cg26272088	IGF1R	1	0	Smyth2021-a	Dhillon2021-a	Qiu2018-a		Liu2022-b
cg21573651(SSTR1)	cg21573651	SSTR1	1	0			Liu2022-a
cg03919650(MEFV)	cg03919650	MEFV	1	0
cg08380391(AATK)	cg08380391	AATK	1	0
cg14343283(CNTD1)	cg14343283	CNTD1	1	0
cg10072464(LOC101928841)	cg10072464	LOC101928841	1	0
cg26438325(JAZF1)	cg26438325	JAZF1	1	0	Chen2016-b|Smyth2021-a
cg09644952(CD86)	cg09644952	CD86	1	0		Nair2018-a|Dhillon2021-a		Park2018-a
cg16347361(TIMP2)	cg16347361	TIMP2	1	0	Smyth2021-a	Woroniecka2011-a|Nair2018-a|Dhillon2021-a		Park2018-a
cg16599817(PRKCZ)	cg16599817	PRKCZ	1	0	Chen2016-a|Chen2016-b|Smyth2021-a	Nair2018-a	Qiu2018-b|Liu2022-a		Liu2022-b
cg01482313(MAP3K7CL)	cg01482313	MAP3K7CL	1	0		Dhillon2021-a	Qiu2018-a|Qiu2018-b|Liu2022-a
cg20968821(GPR132)	cg20968821	GPR132	1	0		Dhillon2021-a	Qiu2018-b|Liu2022-a
cg10717722(PLEKHA1)	cg10717722	PLEKHA1	1	0		Woroniecka2011-b|Dhillon2021-a	Liu2022-a
cg10668363(ZNF175)	cg10668363	ZNF175	1	0		Nair2018-a	Qiu2018-a|Qiu2018-b
cg06943835(ATG2A)	cg06943835	ATG2A	1	1
cg23575099(LGALS3)	cg23575099	LGALS3	1	0		Dhillon2021-a	Qiu2018-b|Liu2022-a	Park2018-a
cg20978858(RANGAP1)	cg20978858	RANGAP1	1	0				Park2018-a
cg25880347(GLI4)	cg25880347	GLI4	1	0
cg01614759(ZNF22|ZNF22-AS1)	cg01614759	ZNF22|ZNF22-AS1	1	0		Woroniecka2011-b
cg01542143(HTT)	cg01542143	HTT	1	0	Chen2016-a
cg26932614(CLPS)	cg26932614	CLPS	1	0			Liu2022-a
cg06040872(CCL18)	cg06040872	CCL18	1	0
cg21507987(AMPD3)	cg21507987	AMPD3	1	0	Smyth2021-a	Woroniecka2011-b	Qiu2018-a|Qiu2018-b		Liu2022-b
cg13733708(ZNF335)	cg13733708	ZNF335	1	0	Smyth2021-a
cg01701585(PGP)	cg01701585	PGP	1	0		Dhillon2021-a
cg24646951(AQR)	cg24646951	AQR	1	0		Dhillon2021-a
cg09804616(PPP1R18)	cg09804616	PPP1R18	1	0		Dhillon2021-a
cg16576811(NEDD4L)	cg16576811	NEDD4L	1	0	Chen2016-b
cg13442606(CARS1)	cg13442606	CARS1	1	0
cg00043800(DCTN1|DCTN1-AS1)	cg00043800	DCTN1|DCTN1-AS1	1	0		Woroniecka2011-b
cg24491618(KCNH2)	cg24491618	KCNH2	1	0		Woroniecka2011-a
cg23642826(ZBTB48)	cg23642826	ZBTB48	1	0
cg12555233(MAN2A2)	cg12555233	MAN2A2	1	0		Woroniecka2011-a	Qiu2018-b
cg18524934(NEURL3)	cg18524934	NEURL3	1	0		Dhillon2021-a
cg19597449(CCL25)	cg19597449	CCL25	1	1
cg13423371(CAMSAP1)	cg13423371	CAMSAP1	1	0	Smyth2021-a	Nair2018-a
cg19942083(PTPN6)	cg19942083	PTPN6	1	0		Nair2018-a|Dhillon2021-a		Park2018-a
cg05718253(DOCK6)	cg05718253	DOCK6	1	0			Qiu2018-a	Park2018-a
cg13910681(FAM102A)	cg13910681	FAM102A	1	0					Liu2022-b
cg19458529(MAST4)	cg19458529	MAST4	1	0		Woroniecka2011-b	Liu2022-a	Park2018-a
cg12614529(MND1)	cg12614529	MND1	1	0					Liu2022-b
cg13948456(GPSM1)	cg13948456	GPSM1	1	0			Qiu2018-a
cg04001726(NAA25)	cg04001726	NAA25	1	0
cg21500092(UBE2G1)	cg21500092	UBE2G1	1	0
cg13345299(HPS4)	cg13345299	HPS4	1	0	Smyth2021-a		Qiu2018-a
cg13296238(MCM2)	cg13296238	MCM2	1	0	Smyth2021-a
cg06753869(ACOT13|TDP2)	cg06753869	ACOT13|TDP2	1	0		Nair2018-a|Dhillon2021-a	Qiu2018-a|Qiu2018-b|Liu2022-a
cg26336935(KRT16)	cg26336935	KRT16	1	1
cg25232795(SLC36A1)	cg25232795	SLC36A1	1	0		Dhillon2021-a	Liu2022-a
cg07781445(RAP1GAP2)	cg07781445	RAP1GAP2	0	1	Smyth2021-a	Dhillon2021-a
cg18036734(B4GALT7)	cg18036734	B4GALT7	0	1
cg01924561(SLC2A1)	cg01924561	SLC2A1	0	1		Dhillon2021-a	Qiu2018-a
cg07477034(HLF)	cg07477034	HLF	0	1		Dhillon2021-a	Qiu2018-a|Qiu2018-b|Liu2022-a
cg24707889(ITGB2|ITGB2-AS1)	cg24707889	ITGB2|ITGB2-AS1	0	1	Smyth2021-a	Woroniecka2011-a|Woroniecka2011-b|Dhillon2021-a	Qiu2018-a	Park2018-a
cg00501876(CSRNP1)	cg00501876	CSRNP1	0	1		Dhillon2021-a
cg11961845(AHCYL2)	cg11961845	AHCYL2	0	1	Smyth2021-a	Dhillon2021-a	Liu2022-a
cg17124293(TMEM72-AS1)	cg17124293	TMEM72-AS1	0	1
cg13408344(KLF13)	cg13408344	KLF13	0	1		Dhillon2021-a	Liu2022-a
cg00791074(MTHFD1L)	cg00791074	MTHFD1L	0	1	Smyth2021-a
cg26608718(AKAP8L|WIZ)	cg26608718	AKAP8L|WIZ	0	1		Dhillon2021-a			Liu2022-b
cg06015525(ARHGAP9)	cg06015525	ARHGAP9	0	1
cg16324121(IL17RE)	cg16324121	IL17RE	0	1			Qiu2018-a|Liu2022-a
cg03881294(LPIN1)	cg03881294	LPIN1	0	1		Woroniecka2011-a|Dhillon2021-a			Liu2022-b
cg00912580(MGAT5)	cg00912580	MGAT5	0	1				Park2018-a
cg26687842(LINC00598)	cg26687842	LINC00598	0	1
cg27376617(NOD1)	cg27376617	NOD1	0	1			Liu2022-a
cg09511896(WNT3A)	cg09511896	WNT3A	0	1			Qiu2018-b
cg03607117(SFMBT1)	cg03607117	SFMBT1	0	1			Qiu2018-a|Qiu2018-b|Liu2022-a
cg18473521(HOXC4)	cg18473521	HOXC4	0	1			Liu2022-a		Liu2022-b

## Sheet: eGFR slope
Support for the functional significance of genes near the CpG sites identified in our single-site and multi-site analyses for eGFR slope
Name	CpG site	Gene name(s) within 1kb of the CpG site	Single-site selection	Multi-site selection	Differential methylation	Differential expression	eQTL	Cell-type specific genes in kidney	GWAS target genes
cg10272901(LINC00334)	cg10272901	LINC00334	1	1
cg18461548(ADGRA2|BRF2)	cg18461548	ADGRA2|BRF2	1	0
cg00695821(KCNAB1)	cg00695821	KCNAB1	1	0	Smyth2021-a		Liu2022-a
cg22822893(AKAP12)	cg22822893	AKAP12	1	1		Woroniecka2011-b
cg02566611(MLYCD)	cg02566611	MLYCD	1	0		Nair2018-a|Dhillon2021-a	Liu2022-a
cg16425726(SCD5)	cg16425726	SCD5	1	1	Chen2016-a		Qiu2018-a|Qiu2018-b|Liu2022-a
cg22930808(PARP9)	cg22930808	PARP9	1	1
cg21184711(CADPS2)	cg21184711	CADPS2	1	0			Qiu2018-b|Liu2022-a
cg01534253(CREB5)	cg01534253	CREB5	1	0		Dhillon2021-a	Liu2022-a	Park2018-a
cg22764782(TMEM67)	cg22764782	TMEM67	1	0
cg12484808(SULF1)	cg12484808	SULF1	1	0		Woroniecka2011-a|Woroniecka2011-b|Nair2018-a	Liu2022-a	Park2018-a
cg18047172(GRB10)	cg18047172	GRB10	1	0	Smyth2021-a	Nair2018-a|Dhillon2021-a	Liu2022-a		Liu2022-b
cg04335815(BLK)	cg04335815	BLK	1	0
cg19754180(LINC01511)	cg19754180	LINC01511	1	0
cg24518943(FAM135A|FAM135A-AS1)	cg24518943	FAM135A|FAM135A-AS1	1	0
cg08612539(NCF4|NCF4-AS1)	cg08612539	NCF4|NCF4-AS1	1	0		Woroniecka2011-a|Nair2018-a|Dhillon2021-a
cg01647632(HAPLN3)	cg01647632	HAPLN3	1	1
cg13591783(ANXA1)	cg13591783	ANXA1	1	1		Woroniecka2011-b|Nair2018-a		Park2018-a
cg18334849(MMRN1)	cg18334849	MMRN1	1	0			Qiu2018-a
cg02214188(BDH2)	cg02214188	BDH2	1	0		Nair2018-a|Dhillon2021-a		Park2018-a
cg26982829(LOC107984974)	cg26982829	LOC107984974	1	0
cg18991242(PAXIP1-AS2)	cg18991242	PAXIP1-AS2	1	0			Qiu2018-a|Qiu2018-b
cg25919221(CA6)	cg25919221	CA6	1	0
cg04111435(RTN3)	cg04111435	RTN3	1	0		Woroniecka2011-b|Nair2018-a|Dhillon2021-a
cg13948857(IRF1-AS1)	cg13948857	IRF1-AS1	1	0
cg10761425(IQSEC1)	cg10761425	IQSEC1	1	1		Dhillon2021-a
cg26803216(RO60|UCHL5)	cg26803216	RO60|UCHL5	1	0			Qiu2018-b|Liu2022-a	Park2018-a
cg22043634(MAPK15)	cg22043634	MAPK15	1	0		Dhillon2021-a
cg25248213(LOC101929295)	cg25248213	LOC101929295	1	0
cg03145994(MIR1257)	cg03145994	MIR1257	1	0
cg00777079(SERPINF1)	cg00777079	SERPINF1	1	0		Woroniecka2011-a|Woroniecka2011-b|Nair2018-a
cg12082302(ACOT7)	cg12082302	ACOT7	1	0		Nair2018-a		Park2018-a
cg17373644(NDUFS6)	cg17373644	NDUFS6	1	0	Chen2016-a	Dhillon2021-a
cg06899522(SPSB1)	cg06899522	SPSB1	1	0		Woroniecka2011-a	Liu2022-a
cg21573651(SSTR1)	cg21573651	SSTR1	1	0			Liu2022-a
cg26137350(COL5A2)	cg26137350	COL5A2	1	0		Woroniecka2011-a|Woroniecka2011-b|Dhillon2021-a	Qiu2018-b|Liu2022-a
cg08944940(MACF1)	cg08944940	MACF1	1	0		Woroniecka2011-b
cg18491744(ANK1)	cg18491744	ANK1	1	0	Chen2016-b		Qiu2018-a|Liu2022-a
cg25266888(KCNQ1)	cg25266888	KCNQ1	1	0
cg04953732(TCF7L2)	cg04953732	TCF7L2	1	0	Smyth2021-a	Dhillon2021-a	Qiu2018-a
cg22398226(LRAT)	cg22398226	LRAT	1	0
cg15989436(TNIP1)	cg15989436	TNIP1	1	1	Chen2016-b	Dhillon2021-a	Liu2022-a
cg26781886(EMB)	cg26781886	EMB	1	0	Smyth2021-a	Dhillon2021-a	Qiu2018-a|Qiu2018-b
cg22971191(SLC10A2)	cg22971191	SLC10A2	1	0			Qiu2018-a|Qiu2018-b
cg09458420(CAB39)	cg09458420	CAB39	1	0		Dhillon2021-a	Qiu2018-a
cg02612007(AZIN1|MAILR)	cg02612007	AZIN1|MAILR	1	0		Woroniecka2011-b|Dhillon2021-a	Qiu2018-b|Liu2022-a
cg26322816(EOMES)	cg26322816	EOMES	1	0
cg14403169(CFAP54)	cg14403169	CFAP54	1	0			Liu2022-a
cg02448743(KAZALD1)	cg02448743	KAZALD1	1	0
cg10580144(C2orf74|LOC339803)	cg10580144	C2orf74|LOC339803	1	0
cg00974149(MKS1)	cg00974149	MKS1	1	0			Qiu2018-b|Liu2022-a
cg09256617(CD82)	cg09256617	CD82	1	0		Dhillon2021-a
cg18698399(PHAX)	cg18698399	PHAX	1	0
cg23047271(PRICKLE2)	cg23047271	PRICKLE2	0	1			Qiu2018-a
cg02647990(RNF168)	cg02647990	RNF168	0	1
cg05580141(KANSL2)	cg05580141	KANSL2	0	1					Liu2022-b
cg17944885(ZNF788P)	cg17944885	ZNF788P	0	1
cg14943908(PRRC2A)	cg14943908	PRRC2A	0	1		Dhillon2021-a
cg07723558(SLC2A4)	cg07723558	SLC2A4	0	1		Dhillon2021-a
cg06575692(DUS2)	cg06575692	DUS2	0	1
cg11494773(UPP1)	cg11494773	UPP1	0	1	Chen2016-b	Woroniecka2011-a|Nair2018-a|Dhillon2021-a
cg25686812(SEC22C)	cg25686812	SEC22C	0	1			Qiu2018-a
cg12526474(SLC37A3)	cg12526474	SLC37A3	0	1			Qiu2018-a|Qiu2018-b|Liu2022-a
cg06681597(COX10|COX10-AS1)	cg06681597	COX10|COX10-AS1	0	1
cg20010135(HSD3B7|SETD1A)	cg20010135	HSD3B7|SETD1A	0	1			Qiu2018-a|Qiu2018-b|Liu2022-a
cg20101066(EZH2)	cg20101066	EZH2	0	1		Woroniecka2011-b		Park2018-a
cg08626625(COL11A2)	cg08626625	COL11A2	0	1
cg21926091(PEG13|TRAPPC9)	cg21926091	PEG13|TRAPPC9	0	1	Chen2016-b		Liu2022-a
cg15581429(RINL|SIRT2)	cg15581429	RINL|SIRT2	0	1		Woroniecka2011-b|Dhillon2021-a
cg19693031(NBPF10|NBPF19|NBPF20|TXNIP)	cg19693031	NBPF10|NBPF19|NBPF20|TXNIP	0	1	Chen2016-a|Chen2016-b	Woroniecka2011-b|Nair2018-a|Dhillon2021-a
cg21693780(DDX1)	cg21693780	DDX1	0	1		Nair2018-a			Liu2022-b
cg10639435(ZNF250)	cg10639435	ZNF250	0	1			Qiu2018-a
cg12245040(NDUFB10)	cg12245040	NDUFB10	0	1		Dhillon2021-a
cg05166473(BANP)	cg05166473	BANP	0	1					Liu2022-b
cg20728490(DNTT)	cg20728490	DNTT	0	1	Smyth2021-a
cg22293458(LINC02069)	cg22293458	LINC02069	0	1
