# Supplementary material for: DNA methylation markers for kidney function and progression of diabetic kidney disease
Source: Nat Commun. 2023 May 15;14:2543. doi: 10.1038/s41467-023-37837-7 (PMC10185566; doi:10.1038/s41467-023-37837-7)
Supplement: Supplementary file 8 — Source Data [file 41467_2023_37837_MOESM8_ESM.xlsx]

## Sheet: Figure 2
Comparing measured and inferred values of baseline eGFR and eGFR slope using the multi-site models in the primary and replication cohort (related to Figure 2)
Primary cohort								Replication cohort
Baseline eGFR (with covariates)		Baseline eGFR (without covariates)		eGFR slope (with covariates)		eGFR slope (without covariates)		Baseline eGFR (with covariates)		Baseline eGFR (without covariates)		eGFR slope (with covariates)		eGFR slope (without covariates)
Measured	Inferred	Measured	Inferred	Measured	Inferred	Measured	Inferred	Measured	Inferred	Measured	Inferred	Measured	Inferred	Measured	Inferred
98.7506	97.2849	98.7506	101.11	0.0556	0.700423	0.0556	-0.579433	125.8	102.534	125.8	97.257	-0.979379	-1.72818	-0.979379	-2.38135
67.2928	73.3405	67.2928	75.3903	-13.7385	-7.12647	-13.7385	-6.80221	115.3	77.9506	115.3	81.3423	-0.843742	-5.94263	-0.843742	-6.81659
105.703	98.8534	105.703	100.978	-0.3963	-5.30486	-0.3963	-5.52166	116.8	93.0988	116.8	77.4489	-2.61377	0.635634	-2.61377	-3.1765
86.7751	96.0866	86.7751	88.3102	-1.0103	-0.757892	-1.0103	-3.22246	105.2	74.7697	105.2	83.1243	-3.11104	-5.63224	-3.11104	-7.34262
86.2052	59.8532	86.2052	60.7923	-1.9187	-7.61183	-1.9187	-9.29897	92.4	37.2906	92.4	29.7187	-2.04094	-7.94058	-2.04094	-9.59563
104.412	102.43	104.412	104.264	-0.5083	-0.559035	-0.5083	-2.30317	114.9	76.0074	114.9	83.0312	-0.654883	-7.62813	-0.654883	-6.33201
108.45	99.7397	108.45	94.7511	-0.4788	0.0231381	-0.4788	-1.29091	124.6	84.3657	124.6	75.1765	0.156352	-3.44166	0.156352	-4.46035
99.1973	106.366	99.1973	105.069	-1.8267	0.615685	-1.8267	-0.18455	107.9	83.8784	107.9	77.5226	-1.38653	-5.55	-1.38653	-7.92971
71.6209	71.273	71.6209	77.485	-1.7243	-3.04527	-1.7243	-4.65766	123.3	85.3493	123.3	82.9901	-1.72176	-0.611976	-1.72176	-0.13442
48.6406	66.9208	48.6406	72.5584	-18.3357	-9.24283	-18.3357	-10.1035	124.8	91.3486	124.8	87.65	-1.04368	-4.77376	-1.04368	-6.91764
98.3465	86.6515	98.3465	91.7393	-2.5702	-2.91737	-2.5702	-3.21957	101	53.9372	101	51.8449	-2.10972	-6.14452	-2.10972	-9.45542
78.3875	92.9012	78.3875	86.5626	-5.8012	-1.64689	-5.8012	-4.5017	80.7	75.7569	80.7	71.0334	-2.62674	-9.29433	-2.62674	-8.86836
70.2513	99.0875	70.2513	100.437	-1.3827	-1.11901	-1.3827	-4.68772	110.4	80.8206	110.4	67.5685	-7.2887	-1.75392	-7.2887	-4.41964
85.305	75.3931	85.305	82.0773	-1.1993	-10.4476	-1.1993	-9.47989	106.1	87.2023	106.1	80.8931	-1.28035	-2.50576	-1.28035	-4.54976
110.806	105.844	110.806	97.8518	-5.0407	-4.12538	-5.0407	-4.28981	91.5	83.7073	91.5	76.7634	0.0776	-1.42955	0.0776	-2.74146
102.156	78.7258	102.156	79.4177	-0.5588	1.00884	-0.5588	-0.801089	107.1	102.712	107.1	101.732	-0.601608	-2.63213	-0.601608	-3.69479
105.382	102.323	105.382	97.0668	-0.6596	-1.21019	-0.6596	-2.33338	97.6	67.65	97.6	73.6342	-1.63482	-7.39671	-1.63482	-6.199
90.5353	76.8139	90.5353	74.1905	-0.668	0.283266	-0.668	-1.43669	93.9	86.4968	93.9	79.3314	0.0678657	2.57153	0.0678657	0.535194
51.5576	89.6296	51.5576	96.2419	-11.4512	-8.64617	-11.4512	-8.56296	109.6	85.4453	109.6	73.6958	-0.38941	-0.118968	-0.38941	-1.88865
106.897	97.0539	106.897	98.5626	-0.8114	-4.73438	-0.8114	-5.13749	73.7	88.3629	73.7	82.0743	-1.26804	-5.44079	-1.26804	-6.75217
111.673	105.027	111.673	103.558	-0.2658	-3.84789	-0.2658	-5.79302	118	69.3832	118	65.0723	-4.61688	-6.00867	-4.61688	-6.63787
100.606	89.8899	100.606	88.3951	-1.9522	-0.818205	-1.9522	-2.10965	97.7	65.5504	97.7	75.9802	-1.18445	-6.8127	-1.18445	-6.62211
82.5751	88.4876	82.5751	90.5779	-2.6414	-2.76419	-2.6414	-2.81274	100	42.1238	100	46.5261	-0.697647	-7.3969	-0.697647	-7.26057
103.5	94.4484	103.5	92.8877	-2.0273	-6.59859	-2.0273	-7.12022	126.2	92.5894	126.2	86.3788	-0.300025	-2.74403	-0.300025	-3.71118
104.6	109.465	104.6	109.748	-0.1463	1.43341	-0.1463	1.21423	127.4	89.3118	127.4	80.7604	-1.09302	-1.58747	-1.09302	-2.5525
59.2049	83.2076	59.2049	85.8686	-3.3678	-0.149088	-3.3678	-1.62185	120.3	84.2476	120.3	83.836	-2.4088	-5.23424	-2.4088	-5.3693
100.753	91.9581	100.753	95.64	-2.1558	-2.53677	-2.1558	-1.78319	103.8	60.9676	103.8	55.2828	-3.96058	-3.2429	-3.96058	-3.81022
98.2196	103.43	98.2196	98.1464	-0.4108	0.324327	-0.4108	-1.58833	122	99.5452	122	87.9861	-0.433801	-5.04866	-0.433801	-5.53457
100.431	87.2258	100.431	81.0056	-0.6611	-9.44458	-0.6611	-9.12022	107.3	68.8088	107.3	57.0404	-1.61752	-1.89739	-1.61752	-2.98386
78.8583	81.4975	78.8583	89.6015	-0.7528	2.25813	-0.7528	4.12918	118.5	87.9106	118.5	78.822	-0.0554755	-6.29354	-0.0554755	-7.00522
114.653	123.084	114.653	116.234	0.1375	-0.634624	0.1375	-1.84382	125.6	105.656	125.6	96.1156	-2.70314	-4.45208	-2.70314	-6.72051
121.605	107.947	121.605	100.136	-1.5411	-2.2811	-1.5411	-2.28261	102	103.572	102	98.3292	-0.395649	-2.53614	-0.395649	-2.928
83.2234	100.551	83.2234	96.7342	-4.6154	-7.29181	-4.6154	-8.54454	114.5	78.6283	114.5	77.5109	-0.660064	-4.55885	-0.660064	-3.02987
62.9415	86.2974	62.9415	86.1365	0.2752	-3.5938	0.2752	-5.87285	90.2	67.2871	90.2	66.0282	-1.9865	-1.67055	-1.9865	-2.88042
84.8122	98.5979	84.8122	97.8138	-1.6618	4.15932	-1.6618	2.4773	81	74.2791	81	73.1511	-2.11057	-3.61475	-2.11057	-3.31478
98.6835	95.6316	98.6835	92.0133	-1.64	-3.28572	-1.64	-5.57732	118	88.8496	118	88.8367	-1.17322	-8.76026	-1.17322	-11.253
84.2502	93.529	84.2502	87.6502	-1.7333	-0.715091	-1.7333	-1.16806	90.3	90.9669	90.3	86.3661	-0.39953	2.21991	-0.39953	0.720535
94.9512	94.8307	94.9512	96.4193	-4.2034	-1.56213	-4.2034	-1.82318	107.8	78.5253	107.8	71.9058	-1.75709	-4.09433	-1.75709	-7.09321
100.94	94.6325	100.94	89.7461	-1.2879	-3.18789	-1.2879	-6.15906	101.6	62.9966	101.6	74.6645	-0.543198	-2.44467	-0.543198	1.3697
73.6978	79.2231	73.6978	75.0346	-2.2681	-3.22047	-2.2681	-3.73778	126.7	114.034	126.7	114.222	0.308572	-2.3501	0.308572	-2.2164
101.956	97.206	101.956	95.8159	-1.88	-2.55738	-1.88	-1.56969	90.3	106.836	90.3	100.384	0.353591	1.83919	0.353591	1.75732
96.3079	93.3759	96.3079	95.7632	-3.2787	-1.73799	-3.2787	-2.9078	65.3	43.9387	65.3	60.9773	-2.3874	-6.21414	-2.3874	-4.16775
110.673	117.158	110.673	109.365	-1.2869	1.01691	-1.2869	-1.08143	88.5	68.2975	88.5	64.6624	-0.317756	-7.18546	-0.317756	-7.96913
107.466	102.149	107.466	97.0012	-1.3822	-8.47832	-1.3822	-8.26931	78.7	76.5124	78.7	70.9775	-0.164173	-3.40996	-0.164173	-5.33551
92.2229	69.9393	92.2229	78.263	-0.59	-9.03062	-0.59	-6.52815	94.1	79.616	94.1	80.4215	-1.35544	1.58205	-1.35544	-0.48326
107.32	93.727	107.32	89.9508	-0.8343	-4.32234	-0.8343	-5.01894	119.7	90.4644	119.7	87.4689	-2.1426	-2.14143	-2.1426	-2.44062
102.955	98.3438	102.955	105.972	-0.4187	-0.361818	-0.4187	1.88487	120	102.93	120	101.525	-1.64796	1.38697	-1.64796	-0.00514563
114.763	103.943	114.763	99.5609	-0.4466	-1.39483	-0.4466	-1.83243	115.2	76.0095	115.2	74.9363	-1.23098	-1.20453	-1.23098	-0.708196
83.0769	68.7045	83.0769	76.7062	-6.2791	-6.00098	-6.2791	-4.8333	105.4	78.0662	105.4	73.6541	-0.848855	-3.38873	-0.848855	-4.65458
102.414	101.641	102.414	102.311	-0.8713	0.990215	-0.8713	0.10349	123.5	89.6998	123.5	87.0497	-0.401802	-4.76542	-0.401802	-7.24322
95.7914	97.9259	95.7914	91.3318	0.1093	2.78765	0.1093	0.365502	91.2	83.5691	91.2	80.6243	-0.627715	-4.61897	-0.627715	-5.80044
23.1567	62.8851	23.1567	63.993	-2.3394	-2.60028	-2.3394	-4.03498	119.1	107.836	119.1	102.639	-0.465185	-1.8587	-0.465185	-4.53866
87.1984	83.0987	87.1984	81.1972	-0.3119	0.73497	-0.3119	2.53449	93.9	71.9864	93.9	67.0777	-3.4619	-3.76842	-3.4619	-5.55307
106.999	94.3929	106.999	93.0613	-0.6842	-0.872186	-0.6842	-2.15091	113.3	75.5474	113.3	75.17	-1.35775	-1.90902	-1.35775	-1.61894
110.577	93.4765	110.577	89.6684	-8.7894	-15.3717	-8.7894	-16.9223	118.7	100.793	118.7	97.8474	-1.34083	1.11677	-1.34083	0.947193
25.9929	61.0524	25.9929	55.4608	-1.0431	-2.59474	-1.0431	-2.52076	111.2	72.7913	111.2	70.1566	-1.15086	-5.52686	-1.15086	-5.42632
106.524	89.3618	106.524	91.2593	-3.0045	-1.6078	-3.0045	-1.307	96.7	65.4345	96.7	67.3707	-1.81982	-4.63528	-1.81982	-5.85031
94.2216	99.628	94.2216	95.9716	-0.3097	-0.840001	-0.3097	-1.08078	103.6	77.3928	103.6	74.0636	-2.03973	-6.03237	-2.03973	-7.31977
84.5349	91.2156	84.5349	88.7938	-5.1376	-4.65382	-5.1376	-4.41541	115.5	82.8929	115.5	81.7938	-1.14533	-2.49525	-1.14533	-2.90115
105.681	92.4548	105.681	96.0206	-3.1105	-1.13116	-3.1105	0.531707	111.6	70.3148	111.6	78.7066	-0.389731	-5.21313	-0.389731	-4.0632
106.692	95.8221	106.692	101.366	-1.0531	0.23643	-1.0531	1.59815	87.4	83.0445	87.4	75.4499	-0.362719	-1.99235	-0.362719	-3.93335
100.885	91.9667	100.885	97.1696	-1.0425	1.01649	-1.0425	-0.0366446	123.2	107.735	123.2	112.437	-2.29977	-0.035774	-2.29977	0.0405239
115.426	95.7541	115.426	94.7964	-12.6324	-8.8899	-12.6324	-8.70824	111.8	68.4668	111.8	65.0052	-5.25152	-5.76204	-5.25152	-4.45474
57.0666	71.5523	57.0666	78.3589	0.0695	-1.06984	0.0695	-0.503523	112.3	80.4371	112.3	77.0868	-0.550347	-0.728173	-0.550347	-2.11129
100.756	100.907	100.756	99.3685	-0.5552	-0.682669	-0.5552	-0.399274	107	90.2986	107	84.1003	-0.885977	-1.58986	-0.885977	-3.07555
94.3407	96.8529	94.3407	97.4416	-1.6163	-6.11751	-1.6163	-6.39467	98.7	89.4275	98.7	80.44	-0.0214368	0.721133	-0.0214368	-1.09727
114.62	104.263	114.62	102.28	-1.5837	-2.7535	-1.5837	-2.9746	87.9	49.7013	87.9	50.3908	-1.06832	-7.17273	-1.06832	-7.42564
113.364	101.313	113.364	97.5682	-1.3393	-0.832947	-1.3393	-1.43663	93.8	88.1092	93.8	88.8097	0.183279	-2.84875	0.183279	-3.76025
99.4954	91.3197	99.4954	96.0155	-0.0286	-2.91065	-0.0286	-2.74945	108.9	62.0047	108.9	62.5882	-1.03329	-7.03581	-1.03329	-4.90907
84.6424	96.6606	84.6424	87.8455	-0.8567	-0.306289	-0.8567	-0.0834363	91.7	97.1369	91.7	92.4641	-1.91412	1.71639	-1.91412	-0.441913
105.18	88.9195	105.18	85.0026	-0.053	-1.66371	-0.053	-1.32098	109	70.0804	109	71.1925	-1.4654	-6.80491	-1.4654	-8.0123
93.334	107.861	93.334	96.1123	-0.4319	-0.0519496	-0.4319	-0.916429	124.7	89.5251	124.7	79.8979	-2.52849	-3.73183	-2.52849	-4.29795
112.26	98.1959	112.26	94.6234	-0.4119	1.50628	-0.4119	1.23782	95.8	57.7879	95.8	53.2649	-5.03972	-6.4214	-5.03972	-9.46999
107.654	107.582	107.654	106.774	-2.0119	-3.80339	-2.0119	-5.59022	46.5	68.2742	46.5	75.9541	-1.7237	-3.7083	-1.7237	-3.12372
89.9591	95.8696	89.9591	100.611	-1.6648	0.336983	-1.6648	-0.128149	111.7	78.6615	111.7	78.5542	-0.963137	-1.97462	-0.963137	-1.42993
98.3619	100.239	98.3619	94.2209	-0.5973	-0.661876	-0.5973	-0.499519	78.8	87.28	78.8	87.0094	-1.38608	-5.05788	-1.38608	-5.45142
86.9629	112.12	86.9629	113.656	-5.2107	-7.24847	-5.2107	-7.05306	94.1	52.0766	94.1	56.9991	-2.25991	-4.53473	-2.25991	-5.06389
51.9178	88.7302	51.9178	87.1096	-3.1145	-1.81403	-3.1145	-0.877079	126.6	91.7438	126.6	87.3165	-0.72515	-0.612464	-0.72515	-2.49047
99.4156	104.174	99.4156	109.142	-2.1928	-1.09772	-2.1928	-2.05668	90	80.3641	90	82.0959	-0.508492	-4.94103	-0.508492	-4.60688
99.1541	90.5283	99.1541	84.6231	-24.8339	-20.0251	-24.8339	-15.6279	103.1	98.5812	103.1	92.7823	1.12549	-2.76328	1.12549	-5.19294
89.592	64.8303	89.592	80.936	-3.0882	1.2661	-3.0882	2.86409	112.3	97.3308	112.3	90.3785	-1.86092	-4.30337	-1.86092	-4.43521
102.345	98.2647	102.345	100.265	-0.7227	3.41867	-0.7227	4.8732	87.8	77.3853	87.8	76.2583	0.103518	-3.67039	0.103518	-5.91644
106.802	113.385	106.802	115.483	-1.1728	2.5602	-1.1728	4.39855	107.5	86.6281	107.5	77.7363	-1.0732	0.620759	-1.0732	-2.06716
105.755	108.45	105.755	114.55	2.1921	-0.104353	2.1921	0.489627	110	101.692	110	100.96	-0.995022	5.31939	-0.995022	4.20896
94.2032	85.4417	94.2032	85.6599	-1.5238	-1.86842	-1.5238	-3.09536	108.4	102.388	108.4	101.304	-0.851296	1.56361	-0.851296	0.0889984
107.107	107.48	107.107	99.218	-11.8761	-2.85561	-11.8761	-2.26929	78.3	90.156	78.3	90.4764	0.00417093	-0.204607	0.00417093	-0.945374
87.5288	85.941	87.5288	88.7582	-14.0004	-12.5914	-14.0004	-11.1645	103.8	69.0367	103.8	74.9949	-1.01585	-5.20395	-1.01585	-4.40341
68.2153	78.3375	68.2153	82.515	-0.879	-1.01981	-0.879	-2.24665	105.4	101.745	105.4	98.1547	0.0984302	-3.3509	0.0984302	-2.54147
109.692	94.204	109.692	93.7807	-3.2531	-3.76573	-3.2531	-2.8775	109.9	94.4831	109.9	87.4513	-0.416075	-8.19021	-0.416075	-10.723
109.999	98.1295	109.999	97.9179	-6.2593	-1.84416	-6.2593	-1.49431	114.6	87.8272	114.6	87.7487	-0.217665	-1.3808	-0.217665	-0.545448
104.009	90.2212	104.009	88.0198	-1.5239	0.400077	-1.5239	-0.0153649	122.4	86.2998	122.4	79.5714	-0.182729	-4.21211	-0.182729	-4.17216
80.4727	79.566	80.4727	78.0508	-4.5815	-0.426581	-4.5815	-0.472281	103.8	81.5595	103.8	78.5847	-3.30998	-1.60615	-3.30998	-4.91534
85.3575	84.0844	85.3575	84.0234	-1.7599	-0.535199	-1.7599	-3.47995	119.8	91.0721	119.8	78.665	-0.765553	-2.73441	-0.765553	-4.46251
113.452	106.027	113.452	97.6511	-16.6789	-8.59998	-16.6789	-8.55693	121.6	92.6381	121.6	93.7475	-1.26425	-6.44957	-1.26425	-8.01944
33.5357	67.5697	33.5357	69.4913	-0.3331	-0.731027	-0.3331	-0.835353	105.7	66.8965	105.7	65.661	-2.66412	-6.72098	-2.66412	-8.42971
116.547	100.606	116.547	101.784	-4.5011	-2.67832	-4.5011	-3.64987	107.5	79.5341	107.5	73.019	-1.81826	-3.91307	-1.81826	-5.74449
84.2502	80.7048	84.2502	80.8905	-0.8045	-3.53883	-0.8045	-3.72302	109.1	91.5152	109.1	93.7997	-0.542022	-4.58657	-0.542022	-4.95674
75.4692	67.1354	75.4692	68.6029	-0.3526	1.0775	-0.3526	0.774353	109.6	74.0469	109.6	78.143	-0.525326	-5.94875	-0.525326	-5.74287
79.3492	92.1262	79.3492	92.3477	-8.7431	-7.53502	-8.7431	-5.69839	93.8	62.6943	93.8	76.8755	-3.69102	-4.68131	-3.69102	-1.40651
22.46	60.1787	22.46	72.6359	-2.2794	-1.12018	-2.2794	-4.60803	112.6	86.6831	112.6	83.4305	-1.12151	-5.06377	-1.12151	-6.42483
91.0554	86.2986	91.0554	85.5217	-0.9845	-0.789178	-0.9845	-1.3819	105.2	79.7016	105.2	77.8928	-0.512818	-1.78217	-0.512818	-3.36706
114.385	109.881	114.385	101.239	-2.0991	-3.04674	-2.0991	-3.47394	92.9	73.9979	92.9	65.7675	-2.06617	-3.0596	-2.06617	-5.55209
74.1321	94.3233	74.1321	90.8459	-0.0743	2.00192	-0.0743	0.42289	96.7	62.2884	96.7	79.7564	-2.36234	-4.55129	-2.36234	1.1549
98.2633	106.267	98.2633	107.834	-0.578	-4.75278	-0.578	-4.75846	104.5	83.982	104.5	83.908	-1.20621	-0.302715	-1.20621	-1.89301
82.4821	70.4394	82.4821	61.7819	-0.711	-3.93986	-0.711	-4.78062	105.6	100.14	105.6	100.923	-0.704539	0.428845	-0.704539	1.19943
94.8709	85.7514	94.8709	82.9581	-0.6349	-4.88779	-0.6349	-8.00294	97.6	64.2147	97.6	74.0412	-3.05384	-9.56841	-3.05384	-9.13353
100.168	91.6558	100.168	83.377	-3.4883	-1.32355	-3.4883	-3.35775	93.1	70.644	93.1	66.6813	-2.03563	-4.47783	-2.03563	-6.27417
94.0509	89.0619	94.0509	89.8062	-0.0076	4.01562	-0.0076	3.50232	95.9	57.5052	95.9	68.0001	-2.78885	-9.22012	-2.78885	-8.44231
98.2504	115.009	98.2504	123.151	0.4948	-4.98075	0.4948	-7.97921	110.2	76.7883	110.2	70.5484	-0.882627	-2.67379	-0.882627	-4.3504
118.824	110.631	118.824	101.467	-6.4349	-5.12833	-6.4349	-4.9754	112.3	71.8886	112.3	62.4424	-1.13721	-2.80675	-1.13721	-2.9365
49.4542	42.9669	49.4542	50.2897	0.0022	-0.606392	0.0022	-2.1754	72.4	44.8446	72.4	54.5359	-2.44903	-10.8058	-2.44903	-9.3122
102.775	99.6177	102.775	99.5447	-21.8668	-15.0531	-21.8668	-17.6412	104.3	71.0887	104.3	62.0512	-1.49596	-11.0946	-1.49596	-13.3529
83.5602	75.137	83.5602	68.9635	-1.3881	-0.751359	-1.3881	-2.47881	106	85.8854	106	78.1916	-0.294117	-1.44591	-0.294117	-2.82888
94.3537	83.2454	94.3537	77.5311	-17.6479	-8.7014	-17.6479	-7.30905	96.7	56.6603	96.7	62.0189	-1.82924	-9.29939	-1.82924	-8.68416
93.8331	67.2961	93.8331	74.8702	-5.1039	-8.70802	-5.1039	-8.50547	115.7	85.9433	115.7	78.693	-0.682852	-1.64763	-0.682852	-4.11755
62.6924	71.2313	62.6924	71.3161	-1.4235	1.26502	-1.4235	-0.0518088	119.5	91.5163	119.5	89.9824	-0.391643	-2.11009	-0.391643	-2.20685
89.2747	97.3359	89.2747	94.877	-0.7295	-2.06273	-0.7295	-0.775061	104.8	101.151	104.8	95.2415	0.587277	-4.54547	0.587277	-6.73725
102.579	97.4861	102.579	104.521	-0.4695	-3.88313	-0.4695	-3.75507	95.3	84.9875	95.3	78.5221	-0.922498	-0.623696	-0.922498	-1.2672
118.927	105.217	118.927	106.671	-1.8923	-2.56397	-1.8923	-2.70759	92	47.9887	92	27.3953	-2.77318	-4.50757	-2.77318	-2.41446
97.1587	96.1816	97.1587	103.951	-1.7215	-6.98167	-1.7215	-9.11228	123.3	93.926	123.3	80.4554	-1.04007	-0.0391998	-1.04007	0.462682
83.7348	63.5518	83.7348	65.0217	-3.6883	-0.0363482	-3.6883	-0.224267	119.5	90.2092	119.5	78.1178	-1.31034	-0.320322	-1.31034	-3.6916
87.4148	72.1242	87.4148	74.6893	-0.2796	-5.41018	-0.2796	-6.86654	114.8	84.9306	114.8	85.3729	-0.82713	-5.62053	-0.82713	-5.75484
94.2774	83.9978	94.2774	76.2559	-20.6838	-8.57327	-20.6838	-8.97604	119.1	81.7491	119.1	88.6378	-2.44708	-7.9125	-2.44708	-5.69204
74.7034	69.6525	74.7034	67.5472	-8.9336	-7.94028	-8.9336	-8.44451	99.8	73.7864	99.8	72.8783	-1.38733	-5.49228	-1.38733	-6.48454
28.8894	50.2871	28.8894	51.2618	-1.4535	-0.390468	-1.4535	-1.21294	74.4	57.6002	74.4	63.0179	-2.21354	-8.05296	-2.21354	-7.06655
90.7356	83.2034	90.7356	90.1611	-18.7205	-5.14117	-18.7205	-4.2473	94.5	52.5531	94.5	56.6494	-2.00228	-7.00599	-2.00228	-6.06136
32.2366	56.8916	32.2366	69.0234	-0.4248	-8.30967	-0.4248	-8.76755	104.7	50.5807	104.7	56.3514	-1.30213	-10.6573	-1.30213	-7.90757
111.631	111.292	111.631	104.457	0.6551	-0.514297	0.6551	-0.698823	101.8	96.4418	101.8	83.6842	0.440075	-3.23624	0.440075	-5.33165
98.6746	91.3858	98.6746	86.5596	-0.1196	-5.77721	-0.1196	-8.32438	104.6	82.1742	104.6	79.5286	-1.18336	-5.35792	-1.18336	-5.25108
106.497	101.909	106.497	97.7205	0.0464	-0.639085	0.0464	-2.31465	102.1	63.9084	102.1	71.5826	-1.64831	-3.52053	-1.64831	-2.35926
95.3385	92.3517	95.3385	85.2862	-1.6711	-4.10329	-1.6711	-5.06028	105.2	67.8732	105.2	77.9093	-2.70129	-10.1154	-2.70129	-5.44387
71.0974	92.7627	71.0974	91.3894	-1.7291	-1.37657	-1.7291	-2.24777	102.6	64.6159	102.6	68.2398	-1.19475	-5.04345	-1.19475	-5.59962
88.2525	94.5326	88.2525	92.7969	-4.0222	-3.31955	-4.0222	-4.07304	64.6	55.8058	64.6	67.1114	-2.52856	-5.77063	-2.52856	-5.11845
102.063	83.4476	102.063	84.1769	-6.43	-2.29328	-6.43	-2.00733	107.4	70.0624	107.4	62.7604	-0.62462	-4.09078	-0.62462	-4.58453
99.7463	89.7384	99.7463	92.2823	-0.6564	-6.43142	-0.6564	-6.59061	103	66.9446	103	63.9228	-0.978242	-5.16595	-0.978242	-5.13486
98.4129	89.5517	98.4129	92.1207	-2.5457	-3.9772	-2.5457	-2.95218	93.9	70.5933	93.9	83.7369	-2.91168	-5.7133	-2.91168	-5.07495
101.524	98.7426	101.524	101.278	-9.5189	-7.51753	-9.5189	-7.7811	84.7	59.4701	84.7	65.1795	-3.36604	-5.97864	-3.36604	-4.00136
25.5921	51.143	25.5921	52.9926	0.1828	-4.8847	0.1828	-3.26191	111.4	68.9309	111.4	70.8762	-1.40481	-3.29154	-1.40481	-3.80309
65.1166	87.5826	65.1166	97.5575	-0.9441	-4.39592	-0.9441	-4.02598	89	83.8841	89	80.1493	-0.936866	-5.89089	-0.936866	-4.86833
78.2405	63.822	78.2405	71.6942	-0.11	-2.11902	-0.11	-3.81832	99.1	65.7782	99.1	71.1697	-2.00128	-11.6859	-2.00128	-11.0701
94.7579	81.2963	94.7579	90.4877	0.002	-5.23985	0.002	-7.35649	100.7	53.425	100.7	46.9175	-3.0701	-16.8655	-3.0701	-16.597
96.241	92.0515	96.241	96.8429	-1.7943	-5.88196	-1.7943	-5.28441	126.4	89.9817	126.4	93.9269	-1.00765	-7.0186	-1.00765	-6.87939
94.8528	94.2816	94.8528	100.335	-1.1488	-7.84381	-1.1488	-9.356	44.1	57.6255	44.1	55.8641	-4.83504	-6.0202	-4.83504	-5.08367
96.4321	65.2445	96.4321	62.1872	-2.0246	-2.0463	-2.0246	-2.40452	130.7	91.2672	130.7	85.5038	-1.74808	-2.51676	-1.74808	-2.61124
121.863	106.68	121.863	104.276	-1.5673	-0.349761	-1.5673	-3.58669	77.4	67.9759	77.4	62.8571	0.368905	-5.0274	0.368905	-6.55373
95.425	90.3775	95.425	84.001	-11.0378	-13.4429	-11.0378	-15.5134	116.8	88.7406	116.8	79.1795	-1.27075	-1.68968	-1.27075	-2.03064
24.9753	39.7866	24.9753	36.6202	-5.0296	-4.42219	-5.0296	-5.97631	92.2	58.9712	92.2	69.7105	-0.982504	-4.65447	-0.982504	-4.73934
71.039	67.9094	71.039	65.4525	-0.3365	-1.19404	-0.3365	-3.13576	114	80.1154	114	69.5627	-0.935048	-3.63934	-0.935048	-4.38332
74.7444	87.7869	74.7444	83.0788	-4.4521	-1.97442	-4.4521	-2.92563	84.7	85.5599	84.7	86.071	-2.29677	-1.32175	-2.29677	-2.16753
108.391	109	108.391	104.625	-0.8463	-2.79442	-0.8463	-4.81771	113.7	82.6419	113.7	73.8826	-1.43983	-7.40111	-1.43983	-9.31525
104.426	85.331	104.426	84.0924	-0.5795	-3.34304	-0.5795	-2.8283	113.2	78.6106	113.2	75.2266	-1.41741	-4.48846	-1.41741	-4.82638
110.219	110.175	110.219	106.679	-1.879	-6.45098	-1.879	-9.03986	101.7	82.5509	101.7	75.7725	-3.11958	-3.18745	-3.11958	-1.5103
101.318	96.9867	101.318	91.3729	-1.2541	-1.79133	-1.2541	-2.51274	104.4	74.5856	104.4	72.708	-2.03317	-4.63562	-2.03317	-7.14065
64.2264	80.1009	64.2264	79.8936	-27.9274	-4.95414	-27.9274	-6.10322	110	78.295	110	76.6123	-1.15576	-0.426459	-1.15576	-1.35787
91.2309	62.0843	91.2309	59.1679	-9.1804	-9.99636	-9.1804	-8.55895	103.7	54.1514	103.7	68.2247	-2.11243	-11.128	-2.11243	-9.38122
21.7756	22.9285	21.7756	17.1821	-13.2806	-6.07791	-13.2806	-6.34803	116.5	91.9206	116.5	85.1034	-2.19668	-5.69539	-2.19668	-6.73672
34.4001	68.755	34.4001	73.4689	-8.7814	-17.9582	-8.7814	-18.87	105.9	82.1806	105.9	78.446	-2.91227	-3.01008	-2.91227	-3.92156
17.8537	13.482	17.8537	14.2457	0.9429	-3.50412	0.9429	-4.23244	101	70.2351	101	74.873	-1.23732	-7.47989	-1.23732	-8.04751
104.557	96.7408	104.557	92.5569	-1.1814	-3.25771	-1.1814	-3.89804	128.7	101.104	128.7	97.6366	-0.808352	-3.58018	-0.808352	-4.29267
94.8565	87.9527	94.8565	83.6571	-12.2419	-5.95189	-12.2419	-5.21399	108.3	79.2424	108.3	80.5898	-1.44704	-3.29398	-1.44704	-4.2591
75.1625	79.4942	75.1625	79.8526	-47.4963	-41.5564	-47.4963	-43.6756	102.6	81.0878	102.6	77.306	-0.806603	-5.68201	-0.806603	-5.86551
83.3011	75.2993	83.3011	76.0644	-0.7601	-5.11491	-0.7601	-5.90957	101.3	67.5518	101.3	61.1258	-1.00766	-8.28823	-1.00766	-8.92645
97.6007	74.5498	97.6007	72.8197	-23.7884	-9.64775	-23.7884	-9.49788	136.7	98.8416	136.7	94.5802	-1.21398	-4.64179	-1.21398	-5.86575
79.1028	65.2168	79.1028	73.3512	0.2645	-0.582036	0.2645	-2.87537	98.8	70.1319	98.8	81.2745	-2.08222	-8.22927	-2.08222	-6.14735
90.2343	104.258	90.2343	100.346	0.9805	-11.4562	0.9805	-10.7654	97.9	80.3673	97.9	75.131	-0.366981	-7.69936	-0.366981	-7.12774
93.4691	64.3171	93.4691	66.3333	8.2692	-5.11256	8.2692	-7.67472	87.1	52.9354	87.1	57.9529	-1.99772	-6.00141	-1.99772	-5.66111
45.6395	62.9178	45.6395	62.5894	-14.7481	-1.66022	-14.7481	-3.37514	109.6	63.582	109.6	62.3197	-0.0701133	-7.32676	-0.0701133	-7.74285
82.4529	84.2093	82.4529	70.5201	-18.6285	-9.07306	-18.6285	-8.66113	102.6	64.1583	102.6	66.5288	-2.07981	-5.63113	-2.07981	-5.05424
72.1366	74.4201	72.1366	84.3934	-8.7289	-8.24891	-8.7289	-7.18553	61.9	63.3674	61.9	63.5882	-3.05461	-7.215	-3.05461	-4.37785
15.37	24.3316	15.37	27.1579	-0.3746	-2.52724	-0.3746	-2.47747	129.6	89.6778	129.6	82.3846	-1.05089	-5.12251	-1.05089	-5.75164
104.008	93.4965	104.008	90.1169	-9.1913	-8.76343	-9.1913	-10.8285	97.5	65.3652	97.5	66.2984	-4.78952	-7.04596	-4.78952	-7.86792
16.6951	31.9298	16.6951	24.0692	-0.4781	0.14579	-0.4781	0.206595	114.7	101.593	114.7	100.605	-1.2421	-4.72549	-1.2421	-5.67692
127.422	116.089	127.422	108.13	-0.8644	-9.79303	-0.8644	-10.0284	115.2	84.9363	115.2	80.5499	-3.48833	-11.3634	-3.48833	-12.8383
61.1806	50.8076	61.1806	60.3494	-10.7154	-10.7891	-10.7154	-11.8926	115	72.6393	115	76.4625	-1.61018	-5.88902	-1.61018	-5.51144
46.9465	77.2299	46.9465	75.3651	-0.3016	-5.01897	-0.3016	-6.3325	106.1	82.6091	106.1	82.201	-1.15216	-5.56812	-1.15216	-5.96668
80.4711	72.3222	80.4711	65.3	-8.301	-4.70474	-8.301	-3.97537	119.6	88.3453	119.6	90.741	-1.18169	-6.43019	-1.18169	-6.88334
75.1011	74.3002	75.1011	73.7253	-2.5669	-3.03465	-2.5669	-4.09299	115.4	95.1967	115.4	102.285	-1.57064	-3.14342	-1.57064	-2.33257
68.7867	73.5461	68.7867	72.9811	-0.7503	-6.48317	-0.7503	-7.66225	113.9	92.433	113.9	92.6964	-1.20242	-2.51997	-1.20242	-2.54988
108.101	96.7193	108.101	89.4072	0.1205	-1.86694	0.1205	-5.12854	127.6	103.755	127.6	95.0686	-0.802525	-10.5461	-0.802525	-11.6915
77.4718	91.5758	77.4718	89.2677	-2.147	0.95459	-2.147	-0.687683	119.6	104.15	119.6	100.195	-0.866618	-5.32325	-0.866618	-6.01356
80.2634	85.6348	80.2634	79.5173	-0.1642	3.32586	-0.1642	3.58176	84.4	67.2483	84.4	72.212	-2.10561	-10.6385	-2.10561	-10.5554
105.556	110.262	105.556	118.759	-13.6361	-7.34885	-13.6361	-9.75151	113.6	86.7107	113.6	92.3872	-2.25212	-6.90212	-2.25212	-7.4263
58.4889	77.022	58.4889	64.1721	-0.8071	2.75462	-0.8071	2.37926	107	72.4062	107	72.6658	-2.5209	-14.7126	-2.5209	-16.4019
97.7096	84.4017	97.7096	81.741	-1.527	-2.8993	-1.527	-4.72797	117.7	89.3113	117.7	92.4195	-4.77056	-5.49705	-4.77056	-4.83115
107.576	84.0419	107.576	82.5116	0.2533	-3.27649	0.2533	-2.80601	121.4	93.0117	121.4	93.5838	-6.46249	-9.92267	-6.46249	-9.7718
82.057	98.9373	82.057	104.099	-1.2862	-4.30617	-1.2862	-4.86791	118.9	104.149	118.9	101.443	-0.540231	-0.555076	-0.540231	-0.379049
83.7219	91.3263	83.7219	82.6239	-1.5481	-2.80583	-1.5481	-3.37051	93.5	32.8209	93.5	46.406	-5.419	-18.5532	-5.419	-15.9616
102.169	93.8671	102.169	94.2797	-8.9791	-7.30127	-8.9791	-8.44413	101.9	81.1461	101.9	94.6775	-1.77912	-8.46392	-1.77912	-3.84428
12.2766	30.4309	12.2766	30.4836	-12.7081	-2.6356	-12.7081	-2.00669	79.8	64.3565	79.8	64.8463	-5.67387	-9.04464	-5.67387	-9.04215
95.8664	83.5968	95.8664	81.9693	-1.1831	-4.31483	-1.1831	-5.34249	113.9	64.8503	113.9	77.5541	-2.6308	-9.14039	-2.6308	-6.66269
106.654	109.642	106.654	111.991	-2.1595	-1.2158	-2.1595	-3.6955	107.2	88.4126	107.2	87.5444	-1.4027	-6.29079	-1.4027	-7.55066
78.1259	90.8794	78.1259	89.9145	-2.3115	-3.3372	-2.3115	-4.30661	112.4	82.3669	112.4	82.9829	-0.518889	-3.38921	-0.518889	-2.55714
69.8075	66.8064	69.8075	61.5735	-0.1199	-2.75589	-0.1199	-1.7596	120.3	102.024	120.3	96.9097	-1.06931	-9.04191	-1.06931	-8.58574
104.74	101.063	104.74	96.6615	-2.1152	-7.66282	-2.1152	-6.63112	101.3	75.0947	101.3	85.9979	-1.92868	-4.56596	-1.92868	-1.80746
75.9487	81.728	75.9487	90.7348	-2.7068	-2.09035	-2.7068	-4.22354	116.9	86.844	116.9	80.3005	-1.06458	-5.53605	-1.06458	-5.83268
102.317	104.171	102.317	106.558	-11.4188	-4.46325	-11.4188	-5.31807	97.4	66.4325	97.4	63.5196	-1.19153	-9.24576	-1.19153	-9.81431
80.8625	79.4219	80.8625	75.8062	-1.0983	-1.66948	-1.0983	-3.73036	107.9	82.9345	107.9	77.4288	-1.2582	-7.98265	-1.2582	-10.7769
99.7173	90.5912	99.7173	88.3053	-22.1302	-19.2154	-22.1302	-20.2029	113.1	64.8994	113.1	67.2425	-2.49924	-12.1481	-2.49924	-10.4216
91.1945	78.5673	91.1945	71.1795	-18.436	-8.19964	-18.436	-9.10678	114.6	77.395	114.6	69.2487	-1.78958	-8.60534	-1.78958	-10.6789
59.0874	53.7827	59.0874	48.0812	-16.9394	-3.04376	-16.9394	-1.51506	100.3	64.2617	100.3	60.0012	-1.0307	-7.03941	-1.0307	-9.05665
58.7112	70.116	58.7112	68.6623	0.2221	-5.27313	0.2221	-6.43936	94.6	59.7696	94.6	64.0963	-2.22018	-14.5411	-2.22018	-14.2486
71.5026	84.283	71.5026	89.8941	-0.5764	1.75815	-0.5764	-0.22447	78.1	42.8214	78.1	50.9341	-4.04883	-6.33254	-4.04883	-4.12258
11.305	9.91641	11.305	13.7948	-4.2398	-7.74825	-4.2398	-8.09672	104.1	93.5143	104.1	99.1906	-2.16777	-1.41777	-2.16777	0.594323
82.6008	89.0715	82.6008	75.7512	-1.684	-5.44489	-1.684	-5.14207	89.2	77.2972	89.2	74.6502	-0.803835	-5.15434	-0.803835	-5.35157
107.551	111.075	107.551	100.177	-0.9055	-5.90671	-0.9055	-6.80987	71.5	50.9968	71.5	51.2631	-2.49377	-8.54957	-2.49377	-7.39211
77.0337	81.5827	77.0337	83.3382	-16.1775	-6.8212	-16.1775	-6.95651	98.8	66.4021	98.8	61.8525	-4.63177	-9.61381	-4.63177	-8.57684
78.0926	80.6124	78.0926	78.3168	-0.8475	-6.92697	-0.8475	-7.21103	122.1	86.4295	122.1	59.0644	-0.684323	-7.88585	-0.684323	-9.2172
111.786	110.01	111.786	102.391	-27.3831	-14.274	-27.3831	-17.0897	95.7	64.2922	95.7	65.064	-4.19681	-6.02955	-4.19681	-5.73352
57.4011	66.5944	57.4011	72.7533	-0.4377	-3.52061	-0.4377	-4.64564	103.6	63.0399	103.6	64.3858	-4.05379	-5.36162	-4.05379	-3.85683
111.935	100.047	111.935	93.3974	-0.2329	-2.32457	-0.2329	-2.55804	99.2	102.235	99.2	99.5	-2.52967	-2.98051	-2.52967	-1.59203
39.0765	80.6087	39.0765	80.2839	-1.3141	-2.90944	-1.3141	-3.60522	114.4	85.4292	114.4	87.0046	-2.45614	-2.87999	-2.45614	-2.08068
99.0072	97.2797	99.0072	94.5058	-0.7954	-0.264705	-0.7954	-1.12848	93.7	81.3809	93.7	73.2551	-4.24599	-8.57549	-4.24599	-8.41385
74.5235	83.8664	74.5235	80.9444	-3.5103	-1.39131	-3.5103	-2.51788	111.7	76.2272	111.7	84.8653	-1.30702	-8.52436	-1.30702	-6.45694
103.359	92.666	103.359	88.7338	-1.319	-5.26603	-1.319	-6.29832	109.2	95.1141	109.2	100.519	-3.24236	-7.19409	-3.24236	-4.89118
69.04	88.5362	69.04	85.0122	-0.1008	0.871698	-0.1008	0.640903	96.2	71.0935	96.2	77.7974	-3.32122	-7.01468	-3.32122	-6.57974
88.429	83.4754	88.429	78.1706	0.437	-1.74803	0.437	-4.16092	75.8	62.141	75.8	71.5085	-2.39145	-7.30553	-2.39145	-7.45499
83.3322	84.3123	83.3322	74.1078	-1.6544	-3.61309	-1.6544	-4.75064	110.1	91.8231	110.1	91.9355	-1.05092	-5.32866	-1.05092	-3.89782
81.2501	85.5637	81.2501	88.8373	-0.1882	-3.03256	-0.1882	-4.38693	108.7	80.6089	108.7	87.3171	-1.95426	-5.12876	-1.95426	-4.91087
67.9413	76.0887	67.9413	68.8356	-0.6109	-0.837225	-0.6109	-2.65899	130.5	107.032	130.5	103.243	-0.993145	-6.15464	-0.993145	-6.35057
89.3781	70.6679	89.3781	59.0666	-7.947	-6.74283	-7.947	-8.73454	119.5	98.1451	119.5	100.708	-1.88897	-7.11544	-1.88897	-5.44542
86.7712	91.936	86.7712	90.5302	-1.0707	-9.31764	-1.0707	-10.7057	116.3	85.1813	116.3	84.6712	-0.710524	-6.03746	-0.710524	-4.52275
88.6211	87.7744	88.6211	82.8831	-0.2208	-2.64916	-0.2208	-3.70454	87.6	70.9137	87.6	70.5413	-0.609321	-4.69724	-0.609321	-2.24736
52.6429	61.4788	52.6429	61.4747	-3.1761	-1.13331	-3.1761	0.204423	110.8	74.9948	110.8	76.8512	-2.37076	-11.573	-2.37076	-11.6191
97.8202	92.3825	97.8202	85.8811	-24.419	-7.56228	-24.419	-5.30072	103.3	80.1801	103.3	78.1077	-1.75738	-11.2101	-1.75738	-12.488
99.7795	89.5242	99.7795	85.5947	-3.1202	-1.12344	-3.1202	-1.04392	108.4	66.485	108.4	71.6705	-1.60858	-7.90979	-1.60858	-7.19866
93.003	87.2367	93.003	97.9502	0.2483	0.446347	0.2483	1.55381	102.3	66.9377	102.3	69.9466	-3.41573	-10.2612	-3.41573	-9.71393
88.5088	86.2652	88.5088	90.4634	-0.4965	0.444193	-0.4965	0.864605	103.2	69.5371	103.2	67.6112	-1.31032	-4.89776	-1.31032	-4.73219
87.82	102.454	87.82	96.7939	-0.3225	-1.45984	-0.3225	-0.139717	126	103.208	126	100.433	-0.760691	-4.10485	-0.760691	-3.22615
105.452	113.906	105.452	106.32	-1.4744	-2.26766	-1.4744	-1.69904	85.9	76.4724	85.9	86.8989	-3.01053	-4.32015	-3.01053	-3.16375
110.458	92.7842	110.458	90.3703	-3.2446	-2.01582	-3.2446	-1.55003	112.5	85.0082	112.5	92.8045	-1.48443	-3.80673	-1.48443	-2.16655
105.279	99.6252	105.279	106.977	-0.2284	-3.11591	-0.2284	-0.434833	114.8	98.7436	114.8	96.8632	-0.301816	-7.85629	-0.301816	-7.77488
90.8167	105.656	90.8167	105.188	-1.5561	-4.7029	-1.5561	-2.56984	114.7	78.5643	114.7	79.8482	-1.25525	-1.69465	-1.25525	-0.663976
90.5769	93.4011	90.5769	90.377	0.4848	-6.38396	0.4848	-5.25477	98.5	66.2227	98.5	62.999	-1.95691	-3.03339	-1.95691	-3.62374
101.059	89.6137	101.059	101.469	-0.0351	-4.8483	-0.0351	-3.91287	117.5	87.058	117.5	90.6751	-3.09814	-0.706372	-3.09814	0.397435
73.3371	72.8202	73.3371	78.4486	-11.9096	-9.10786	-11.9096	-10.0699	129.7	101.111	129.7	99.6253	-1.05574	-8.61861	-1.05574	-8.3774
70.24	81.2018	70.24	87.7951	-0.7802	-5.13274	-0.7802	-5.29482	109.3	85.8574	109.3	89.2694	-1.21381	-10.8014	-1.21381	-11.6568
90.7888	114.413	90.7888	113.175	-0.0976	-1.3578	-0.0976	-2.8246	96.3	58.2943	96.3	70.9523	-4.42676	-9.41299	-4.42676	-5.74958
49.3169	42.2599	49.3169	21.4954	-0.0567	-1.87726	-0.0567	-2.5188	108.5	80.3145	108.5	80.0686	-1.27542	-1.04548	-1.27542	0.21984
102.506	106.817	102.506	107.758	-1.231	-5.53324	-1.231	-3.6224	116.9	96.0521	116.9	100.785	-0.874851	-3.05772	-0.874851	-1.4467
98.3749	81.7227	98.3749	74.0871	-1.4602	-2.45753	-1.4602	-2.04754	115.2	89.0932	115.2	81.0373	-2.48215	-5.70584	-2.48215	-6.21242
119.205	107.729	119.205	102.136	-0.796	-1.6436	-0.796	-4.19155	75.9	52.4358	75.9	62.0202	-1.56081	-11.3458	-1.56081	-8.1128
99.9405	88.075	99.9405	94.8772	-0.3548	-3.62726	-0.3548	-3.79584	113.6	68.1461	113.6	70.0439	-2.14794	-10.5844	-2.14794	-7.40911
87.3763	94.6968	87.3763	85.2647	-2.5517	-6.47382	-2.5517	-6.58629	119.8	99.1501	119.8	96.2244	-0.795263	-3.40756	-0.795263	-4.2043
94.4608	95.7585	94.4608	90.6858	-4.3665	-0.82657	-4.3665	0.254306	127.9	113.361	127.9	112.955	-0.549005	-2.45443	-0.549005	-1.84435
74.1822	84.8736	74.1822	82.5982	-3.6866	-5.31893	-3.6866	-4.16204	97	62.8239	97	68.1644	-1.85527	-11.8223	-1.85527	-11.1241
104.729	90.3972	104.729	91.9966	-0.9401	-3.06947	-0.9401	-1.70049	127.3	93.4511	127.3	88.4097	-1.72433	-9.32552	-1.72433	-10.364
58.0203	74.5371	58.0203	90.5403	-6.2822	-2.96619	-6.2822	-1.89637	94	64.0216	94	66.0884	-5.69309	-9.65336	-5.69309	-8.27321
78.107	65.1247	78.107	65.3506	0.7546	-4.24736	0.7546	-2.69977	141.9	112.031	141.9	103.091	-0.575442	-8.57655	-0.575442	-10.3996
99.075	92.4339	99.075	98.8479	-1.3543	-4.07463	-1.3543	-4.45231	113.8	84.3459	113.8	84.9331	-2.72823	-9.55321	-2.72823	-7.16305
86.3646	101.119	86.3646	103.812	-2.5489	-0.395855	-2.5489	-0.783549	114.7	97.1901	114.7	95.0391	-2.37868	-7.03122	-2.37868	-8.2717
106.961	107.335	106.961	101.593	-0.4043	-3.14485	-0.4043	-6.48767	106.7	70.2129	106.7	77.2264	-1.13479	-14.7868	-1.13479	-12.135
101.927	100.791	101.927	100.371	-2.0246	-3.6625	-2.0246	-2.25729	124.1	80.7913	124.1	72.1443	-1.3236	-9.04843	-1.3236	-10.4989
94.4516	93.2883	94.4516	100.203	-9.5691	-2.02189	-9.5691	-4.09287	123.6	74.7452	123.6	71.4672	-1.30551	-9.7713	-1.30551	-9.23941
93.6183	94.4792	93.6183	92.3611	-1.6069	-7.52481	-1.6069	-7.3338	126.2	89.7957	126.2	87.0072	-0.460262	-12.7565	-0.460262	-12.6139
123.066	110.602	123.066	98.485	-0.9208	-6.52589	-0.9208	-5.26825	91.7	58.3356	91.7	74.7428	-2.23055	-12.5726	-2.23055	-7.32772
74.7136	84.8232	74.7136	94.8383	-2.2401	-3.83085	-2.2401	-5.56724	106.7	83.2625	106.7	89.6979	-1.94729	-5.98476	-1.94729	-3.67387
101.78	100.25	101.78	99.6885	-0.2686	3.03231	-0.2686	0.823639	109.7	62.8275	109.7	57.9999	-1.92209	-9.35275	-1.92209	-8.56656
117.295	102.552	117.295	106.981	-0.4836	2.67898	-0.4836	2.23818	106.1	54.4825	106.1	50.183	-2.00818	-10.5227	-2.00818	-9.70051
94.5513	56.2238	94.5513	40.0139	-0.1775	0.571341	-0.1775	1.6881	149.1	113.338	149.1	107.721	-2.26603	-6.52061	-2.26603	-5.56827
102.587	95.9344	102.587	92.1729	-0.4099	-4.3718	-0.4099	-5.50787	87.1	72.9528	87.1	73.9905	-5.60307	-11.1496	-5.60307	-10.8006
115.7	118.01	115.7	112.296	-0.245	-7.92397	-0.245	-11.6227	99.3	96.2117	99.3	91.8727	-1.98718	-5.16403	-1.98718	-5.82999
104.675	113.967	104.675	114.8	-0.5006	-5.24622	-0.5006	-4.31947	108.2	81.4727	108.2	79.9528	-3.39102	-7.82706	-3.39102	-8.28081
103.097	104.823	103.097	108.075	-2.3508	-9.55508	-2.3508	-10.8365	120.3	92.5222	120.3	77.5058	-5.1716	-6.09275	-5.1716	-8.97598
99.9062	105.002	99.9062	97.9806	-0.5829	0.0179259	-0.5829	-1.66437	101.8	72.5753	101.8	83.0846	-4.89167	-5.72127	-4.89167	-3.9171
83.4297	85.1125	83.4297	84.9787	-0.5939	0.503865	-0.5939	-1.64939	117.4	107.449	117.4	111.763	-1.24919	-7.61869	-1.24919	-7.63627
99.2817	97.0946	99.2817	103.619	-8.5628	-3.8549	-8.5628	-3.88752	122.2	99.6214	122.2	101.284	-2.05043	-10.0173	-2.05043	-10.7435
51.4721	67.9235	51.4721	67.4721	-8.8649	-10.0641	-8.8649	-11.7723	93.7	86.7651	93.7	89.4027	-1.56295	-9.09785	-1.56295	-10.4124
76.9506	77.672	76.9506	74.0577	-0.859	-2.23265	-0.859	-3.23959	118.7	95.584	118.7	93.2393	-0.695518	-3.28221	-0.695518	-1.55978
111.833	104.723	111.833	100.414	-5.6575	-6.05396	-5.6575	-5.52948	126.4	96.5191	126.4	102.218	-1.25492	-6.12698	-1.25492	-6.11272
71.7566	78.345	71.7566	86.4685	1.1326	-1.02233	1.1326	-1.37722	113.6	98.2986	113.6	94.1601	-0.612164	-0.0520778	-0.612164	-0.315725
57.8239	50.4957	57.8239	49.8364	0.1571	-2.3851	0.1571	-3.12537	114.7	75.5783	114.7	84.4266	-1.9103	-11.3592	-1.9103	-8.22852
71.5266	89.5481	71.5266	85.0498	-17.5441	-5.23326	-17.5441	-4.06444	113.4	81.9708	113.4	78.2503	-3.10011	-10.2945	-3.10011	-10.9505
103.073	105.527	103.073	96.7123	0.6181	-0.623975	0.6181	0.774949	104.9	81.8275	104.9	83.6146	-4.55029	-5.16104	-4.55029	-4.53789
57.8622	73.1391	57.8622	75.3641	-1.6611	-5.4902	-1.6611	-7.03779	100.9	61.007	100.9	55.9218	-4.89029	-10.1222	-4.89029	-10.4482
103.423	97.3131	103.423	93.9122	-1.5547	-0.414379	-1.5547	-0.476542	112.6	61.6384	112.6	58.7172	-6.48959	-9.26401	-6.48959	-7.0622
88.6419	85.4118	88.6419	92.6185	-11.3847	-9.4217	-11.3847	-9.12963	108.1	96.2382	108.1	90.0763	-0.0257094	-7.73646	-0.0257094	-11.0206
86.2693	73.6469	86.2693	69.0235	-0.7355	-6.77015	-0.7355	-8.09826	123.2	77.9746	123.2	78.5888	-3.74728	-5.53473	-3.74728	-4.83294
100.969	72.4907	100.969	77.0711	-2.1324	-2.41789	-2.1324	-3.20501	101.5	66.9084	101.5	74.8027	-1.0002	-11.795	-1.0002	-9.37886
66.4606	88.7937	66.4606	94.4387	-3.472	-3.74466	-3.472	-4.81487	122.8	83.0469	122.8	76.8765	-3.72836	-6.27618	-3.72836	-8.57281
48.5536	47.1329	48.5536	62.1186	-9.8343	-11.1782	-9.8343	-8.56179	117.3	97.2735	117.3	95.9701	-0.434517	-3.18953	-0.434517	-1.58686
90.7485	74.4977	90.7485	69.0987	0.4394	-1.19679	0.4394	-1.98829	116.8	86.282	116.8	92.8404	-4.61524	-15.6943	-4.61524	-15.4238
106.052	92.1232	106.052	89.4261	-4.1499	-2.71826	-4.1499	-2.33648	113.4	107.343	113.4	105.559	-4.07379	-11.7287	-4.07379	-11.3986
85.2811	86.0641	85.2811	82.2244	-0.2539	-4.67821	-0.2539	-5.46417	99.9	71.4626	99.9	71.2648	-1.26083	-5.74642	-1.26083	-6.89667
107.211	108.508	107.211	110.043	-3.4283	-0.764806	-3.4283	-3.59379	120.5	83.2498	120.5	86.345	-5.61884	-7.01588	-5.61884	-4.74576
105.498	114.47	105.498	112.9	-0.0407	-1.41475	-0.0407	-0.114148	119.3	86.3079	119.3	80.857	-1.30244	-7.86384	-1.30244	-7.56418
76.8169	63.1258	76.8169	76.2451	-10.2158	-5.30303	-10.2158	-6.78103	116.4	88.2767	116.4	83.2156	-3.46167	-5.60084	-3.46167	-6.6578
117.017	103.067	117.017	98.0384	-0.9053	-3.01022	-0.9053	-4.17286	116.4	95.9299	116.4	93.8344	-1.13038	0.500261	-1.13038	1.44908
107.749	97.2503	107.749	92.2779	-12.1606	-1.5289	-12.1606	-1.16136	100.3	72.7492	100.3	76.2157	-7.05291	-8.79782	-7.05291	-6.8064
103.726	101.667	103.726	95.5941	-10.3704	-2.7252	-10.3704	-4.50818	87.4	87.0237	87.4	90.2322	-5.20573	-3.26624	-5.20573	-2.08578
86.3832	102.24	86.3832	95.2953	-13.7716	-7.065	-13.7716	-7.77119	105.8	61.972	105.8	61.5978	-2.52886	-12.5743	-2.52886	-11.2875
102.106	108.027	102.106	103.166	0.1295	-5.60195	0.1295	-5.00356	86.6	64.5627	86.6	69.6373	-1.31772	-10.5401	-1.31772	-9.59293
49.1561	66.7154	49.1561	65.1737	0.4712	-8.26855	0.4712	-6.93208	98.1	72.1522	98.1	76.1105	-5.07891	-9.76257	-5.07891	-8.40149
54.4486	101.001	54.4486	98.6881	0.0098	-0.564184	0.0098	0.559557	109.8	91.7422	109.8	93.5382	-1.15389	-5.38377	-1.15389	-6.10327
113.529	120.146	113.529	118.278	-0.5677	-2.9819	-0.5677	-4.01043	126.8	87.507	126.8	91.4201	-1.03375	-6.50709	-1.03375	-5.29183
100.851	86.6857	100.851	87.0176	-1.5422	2.94304	-1.5422	4.75851	141	93.8542	141	91.783	-5.66338	-13.9063	-5.66338	-14.723
93.2466	82.8268	93.2466	88.8521	-0.526	-4.41015	-0.526	-5.1961	84.1	61.3997	84.1	65.2697	-2.57591	-12.1312	-2.57591	-10.032
29.2677	58.4057	29.2677	57.9264	-7.5268	-7.45045	-7.5268	-7.59151	127.1	93.6758	127.1	86.9478	-1.80429	-8.55271	-1.80429	-9.15511
97.9449	92.32	97.9449	99.7863	-3.9152	-6.22771	-3.9152	-6.52021	127	79.5329	127	81.4512	-0.830859	-12.6435	-0.830859	-13.9592
100.35	86.1806	100.35	81.0197	-13.5514	-8.7215	-13.5514	-10.5736	110.4	95.9628	110.4	100.309	-1.44559	-7.39103	-1.44559	-6.26757
102.777	87.302	102.777	95.4283	-2.3439	-0.284772	-2.3439	-0.11565	101.6	81.9786	101.6	78.027	-6.96813	-9.64689	-6.96813	-11.6125
122.472	108.246	122.472	99.238	-1.4879	-4.17768	-1.4879	-6.04034	123.3	92.963	123.3	86.1659	-7.18934	-9.84362	-7.18934	-8.87619
98.3776	73.699	98.3776	79.9431	-4.6773	-5.3699	-4.6773	-6.12905	117.3	94.1377	117.3	94.263	-1.42409	-8.8334	-1.42409	-7.34067
88.3115	83.3511	88.3115	72.1985	-18.2191	-7.71448	-18.2191	-7.33682	141.2	95.9192	141.2	95.976	-1.36239	-8.82363	-1.36239	-7.30749
61.5239	92.1437	61.5239	91.3546	0.8355	-2.17468	0.8355	-2.51295	127.7	85.7949	127.7	86.7386	-2.55896	-11.3826	-2.55896	-9.7701
39.3129	63.5206	39.3129	70.7007	0.0135	-5.40229	0.0135	-7.27816	88.2	89.2399	88.2	83.8026	-2.2533	-11.1544	-2.2533	-11.912
107.746	107.241	107.746	100.892	-0.6583	1.17122	-0.6583	-0.754001	115.9	101.708	115.9	103.659	-5.38081	-4.83554	-5.38081	-3.79242
111.32	118.542	111.32	112.898	-2.6695	-4.32893	-2.6695	-4.86036	84.9	103.353	84.9	98.1654	-0.852528	-5.7017	-0.852528	-7.44495
88.4726	84.8038	88.4726	79.8205	0.2581	-2.48593	0.2581	-2.87149	125	97.3254	125	97.1654	-0.801042	-6.79296	-0.801042	-4.93582
97.6667	97.8371	97.6667	97.5086	-3.2114	-7.98116	-3.2114	-3.2155	112.5	105.351	112.5	109.763	-1.10926	-5.7012	-1.10926	-4.6891
54.2377	80.0889	54.2377	75.1453	-2.8814	-5.20093	-2.8814	-5.1259	127.1	106.904	127.1	105.018	-2.27184	-4.49836	-2.27184	-4.20594
90.765	65.7761	90.765	60.8727	-21.0592	-10.924	-21.0592	-12.0464	128.7	99.0268	128.7	94.2371	-1.27991	-5.81934	-1.27991	-3.54449
112.847	96.7061	112.847	92.4778	-4.0715	-10.0561	-4.0715	-6.62624	112.1	88.3268	112.1	86.1396	-5.09418	-3.93308	-5.09418	-2.8328
101.408	108.476	101.408	103.493	-11.1373	-7.59898	-11.1373	-7.20226	112.4	99.8883	112.4	93.0928	-2.24678	-8.76893	-2.24678	-7.8137
85.6604	84.637	85.6604	82.3929	-11.1085	-3.26026	-11.1085	-5.00778	75.3	NA	75.3	96.9841	-2.07643	NA	-2.07643	-0.863882
98.7497	88.5115	98.7497	89.6108	-0.3913	-0.0872224	-0.3913	0.843968	81	NA	81	78.4694	-0.0643674	NA	-0.0643674	-6.31695
100.441	89.9936	100.441	104.401	-2.2001	-3.23964	-2.2001	-1.76176	104.4	NA	104.4	83.2119	-1.28144	NA	-1.28144	0.594517
116.473	105.294	116.473	102.508	0.3367	-0.71969	0.3367	-1.33082	119.1	NA	119.1	105.578	-3.44792	NA	-3.44792	-8.37322
133.015	132.401	133.015	122.01	0.1024	-2.84185	0.1024	-0.851667	120.3	NA	120.3	75.135	-5.40694	NA	-5.40694	-6.88413
79.1124	80.0534	79.1124	90.8058	-0.9754	-2.96136	-0.9754	-3.18442
38.3605	59.8311	38.3605	64.5857	-3.7764	-5.67302	-3.7764	-5.07334
88.4917	78.2268	88.4917	73.872	-11.4857	-8.60213	-11.4857	-10.1961
120.458	105.779	120.458	104.337	-1.5106	1.32057	-1.5106	1.34834
95.6725	76.3694	95.6725	80.1406	-5.1988	-9.97209	-5.1988	-9.88804
93.2252	94.998	93.2252	95.7398	-7.1012	-8.56515	-7.1012	-7.94068
100.124	78.9054	100.124	94.4678	-7.0895	-11.9955	-7.0895	-11.508
102.257	78.1077	102.257	72.8076	-1.6395	-4.87836	-1.6395	-5.06406
87.8193	79.8918	87.8193	85.0281	0.6463	0.718672	0.6463	2.16749
77.4946	75.5556	77.4946	80.8474	-2.2281	-6.40287	-2.2281	-6.15328
100.97	97.4989	100.97	102.007	-4.0781	-6.85151	-4.0781	-8.47414
40.6848	81.1852	40.6848	80.384	-6.9384	-7.66578	-6.9384	-8.41704
77.8863	93.3316	77.8863	84.0079	-11.151	-5.34368	-11.151	-5.62434
90.4865	99.6918	90.4865	97.2025	-0.9253	-4.74834	-0.9253	-5.80209
80.8363	71.4841	80.8363	86.6738	-2.1322	-0.853183	-2.1322	-1.31814
72.69	71.2008	72.69	74.9059	-20.5222	-18.3527	-20.5222	-19.9325
92.5639	92.2792	92.5639	93.4829	-0.3662	-6.08454	-0.3662	-6.51433
77.6069	96.0028	77.6069	101.769	-2.0062	1.04155	-2.0062	0.324236
101.74	94.0112	101.74	87.2134	0.1506	-4.26748	0.1506	-4.51385
70.1367	67.5876	70.1367	66.8949	-4.0006	-6.48776	-4.0006	-7.25876
103.539	101.52	103.539	101.301	-13.158	-4.63952	-13.158	-4.86636
122.548	108.357	122.548	106.845	-1.2154	-6.82675	-1.2154	-9.35962
74.8708	59.9616	74.8708	56.4108	-3.6908	-8.34948	-3.6908	-7.1229
103.902	101.79	103.902	105.706	-0.3072	-6.23548	-0.3072	-6.46137
90.8358	77.6088	90.8358	75.8555	-1.6133	-4.19473	-1.6133	-6.61643
72.0975	76.9235	72.0975	74.798	-1.2812	-1.33855	-1.2812	-1.74351
91.2839	80.4688	91.2839	75.3053	-3.0243	-6.84466	-3.0243	-7.40432
111.064	96.5758	111.064	89.4001	-8.0176	-8.53518	-8.0176	-8.21057
81.1262	92.4774	81.1262	89.0048	-4.0161	-5.48464	-4.0161	-8.15613
82.6806	99.7745	82.6806	99.2615	-2.4595	-3.93148	-2.4595	-3.61821
95.9345	87.1821	95.9345	78.6664	-0.6219	-6.24433	-0.6219	-6.07193
116.236	85.7061	116.236	97.1785	-0.3486	-1.18922	-0.3486	0.447829
101.057	101.364	101.057	104.137	-3.1175	-4.91008	-3.1175	-4.68086
84.0711	96.1339	84.0711	85.3679	-0.1439	-4.73544	-0.1439	-1.39206
100.061	92.5342	100.061	91.9014	-7.1287	-4.2241	-7.1287	-4.32117
90.6846	87.4858	90.6846	89.3777	-0.6495	0.666209	-0.6495	-0.307442
113.349	124.458	113.349	124.939	0.1959	-5.26908	0.1959	-3.77377
89.7883	86.7711	89.7883	82.9869	-4.1437	-5.8775	-4.1437	-3.04279
109.837	103.727	109.837	107.441	-0.8634	-6.6372	-0.8634	-3.22148
83.7467	81.0093	83.7467	75.9625	-9.7285	-8.13539	-9.7285	-9.89924
66.8165	80.8071	66.8165	84.7574	-10.1169	-6.65332	-10.1169	-7.06503
73.0919	68.339	73.0919	67.1452	0.0574	-5.94483	0.0574	-5.55072
93.1169	82.315	93.1169	86.8564	-2.8918	-5.86242	-2.8918	-4.38787
133.663	120.583	133.663	118.937	-2.1354	-13.1197	-2.1354	-14.3046
97.3253	84.4545	97.3253	87.2109	0.5893	-1.57854	0.5893	-1.43944
54.7469	76.9932	54.7469	75.5714	-0.5182	-0.153702	-0.5182	-2.03213
124.013	139.252	124.013	128.606	-1.4417	-2.47859	-1.4417	-2.14024
85.6177	86.4771	85.6177	86.1811	-10.875	-8.54146	-10.875	-9.51235
56.1305	82.8352	56.1305	84.7015	-2.4925	-2.25288	-2.4925	3.52957
70.5215	84.0007	70.5215	84.7671	-22.5484	-9.10388	-22.5484	-7.24868
46.5878	76.5288	46.5878	70.11	-10.6388	-13.2234	-10.6388	-11.5663
96.5509	90.086	96.5509	99.6501	-12.8461	-5.36227	-12.8461	-4.23103
52.8093	62.4604	52.8093	62.0213	-3.8616	-10.0093	-3.8616	-10.8883
110.548	91.1666	110.548	89.6014	-1.2745	-2.89367	-1.2745	-3.27839
76.8633	79.0887	76.8633	79.5117	-0.5616	-2.31257	-0.5616	-1.00432
84.4047	91.8182	84.4047	95.6709	1.5956	-4.27915	1.5956	-4.84019
99.8927	91.2641	99.8927	94.2638	-1.0574	-7.14822	-1.0574	-6.15384
85.6144	77.0099	85.6144	72.1111	-9.1059	-7.40198	-9.1059	-5.7482
71.6933	80.5858	71.6933	86.3035	-20.2177	-8.2624	-20.2177	-8.86393
59.772	100.535	59.772	95.6709	-2.8703	-5.83549	-2.8703	-5.92176
92.4876	102.597	92.4876	100.288	0.2285	-4.22724	0.2285	-6.17083
52.641	86.9126	52.641	87.6652	-4.3958	-9.95011	-4.3958	-8.31598
83.857	94.383	83.857	109.466	-3.7196	-3.73719	-3.7196	-2.93323
102.488	79.0744	102.488	79.4293	-0.6782	-2.90764	-0.6782	-3.028
58.3166	59.5872	58.3166	64.5143	-0.7825	-1.96171	-0.7825	-3.1441
34.6697	58.7232	34.6697	66.519	2.2951	-0.360716	2.2951	-2.10135
93.7549	84.5663	93.7549	86.237	-0.5325	-5.96234	-0.5325	-7.49169
56.4505	84.3124	56.4505	85.6701	-1.227	-4.49344	-1.227	-3.46453
98.3675	93.2257	98.3675	102.068	-10.6195	-1.25529	-10.6195	-2.20365
94.7464	91.0722	94.7464	89.4963	-0.4848	-1.44557	-0.4848	-2.80739
72.1893	75.2362	72.1893	78.2044	0.2676	-4.02999	0.2676	-5.64488
72.8787	62.7505	72.8787	65.8039	-1.744	-3.24098	-1.744	-3.19844
75.6258	77.7833	75.6258	81.6361	-4.8324	-3.89904	-4.8324	-3.92983
84.2955	79.0059	84.2955	83.4946	-14.2039	-9.26357	-14.2039	-10.5974
78.8487	67.5097	78.8487	63.3856	-8.9741	-5.58872	-8.9741	-6.58625
76.4763	96.0777	76.4763	95.473	0.7407	-1.64039	0.7407	-3.41854
64.555	86.6763	64.555	92.6245	-2.5902	-5.3736	-2.5902	-5.3057
87.9034	90.071	87.9034	97.204	-1.6345	-6.85723	-1.6345	-5.95365
57.4523	72.4315	57.4523	67.5359	-17.6457	-7.69009	-17.6457	-7.65851
65.508	83.3096	65.508	78.5811	-4.1715	-1.6539	-4.1715	-1.33364
71.6305	75.9569	71.6305	73.9417	-4.3802	-4.10469	-4.3802	-4.66895
99.4224	85.7688	99.4224	93.1384	-6.0655	-0.43966	-6.0655	-1.00107
109.707	105.109	109.707	93.9638	-1.8166	-4.59925	-1.8166	-4.39263
112.462	109.959	112.462	107.978	-15.3115	-9.56901	-15.3115	-9.72165
79.5249	78.8139	79.5249	71.0012	-11.3307	-7.12326	-11.3307	-4.96701
108.761	79.709	108.761	77.6548	-4.5063	-8.22162	-4.5063	-8.79319
105.282	94.6542	105.282	90.5733	-0.8925	-4.20534	-0.8925	-5.90425
51.2068	73.6578	51.2068	66.2757	-3.1587	-8.46422	-3.1587	-8.25212
97.5985	104.005	97.5985	96.6725	-1.3035	-7.72197	-1.3035	-7.81005
78.8034	103.248	78.8034	94.8737	-0.1611	-6.25916	-0.1611	-7.16227
90.1962	104.601	90.1962	102.641	-4.0488	-7.42624	-4.0488	-9.11035
115.828	95.1702	115.828	92.8092	-3.3616	-6.06097	-3.3616	-7.62707
119.105	113.331	119.105	107.372	-0.9113	0.755348	-0.9113	-0.833464
90.3016	101.523	90.3016	104.186	-0.4342	-5.88042	-0.4342	-7.16146
35.7519	55.4691	35.7519	55.0072	-0.6245	-1.9552	-0.6245	-1.74716
105.453	100.489	105.453	97.6729	-0.0612	-1.68489	-0.0612	-2.8259
108.5	86.6668	108.5	84.9548	-1.1373	-1.0015	-1.1373	-2.25061
91.2026	76.2958	91.2026	77.2107	-20.8129	-8.07476	-20.8129	-8.29067
52.1368	57.1854	52.1368	66.0607	-10.8721	-2.7864	-10.8721	-4.55918
71.4866	52.7799	71.4866	67.1761	-6.6589	-9.25169	-6.6589	-4.83881
52.6699	65.2959	52.6699	74.7848	-4.9995	-10.1811	-4.9995	-10.5893
65.1377	57.7332	65.1377	55.7417	0.4144	-2.87126	0.4144	-2.92718
76.4377	80.3703	76.4377	74.144	-26.4069	-9.54403	-26.4069	-10.6887
106.852	90.5311	106.852	89.3349	-3.5637	-4.78554	-3.5637	-4.6031
77.4446	85.598	77.4446	81.2593	-18.1481	-17.5164	-18.1481	-13.714
84.3908	91.6742	84.3908	94.6522	-17.9201	-13.82	-17.9201	-15.3956
100.918	98.8592	100.918	96.555	-14.3148	-4.51284	-14.3148	-2.66043
89.8034	90.2343	89.8034	85.3599	-13.8347	-6.57493	-13.8347	-5.92115
100.979	88.6961	100.979	84.374	-2.136	-4.00485	-2.136	-4.88721
83.9231	84.3645	83.9231	86.204	-9.5637	-8.47764	-9.5637	-7.84972
100.407	110.136	100.407	115.177	-17.6031	-9.6349	-17.6031	-11.8159
92.1805	82.783	92.1805	84.1219	0.1109	-4.55272	0.1109	-6.41287
112.149	116.717	112.149	106.695	-1.2236	-1.8109	-1.2236	-1.63128
126.546	106.917	126.546	100.365	-15.3208	-7.64546	-15.3208	-5.84138
65.3036	63.0191	65.3036	73.1293	-3.8906	-2.49802	-3.8906	-3.47283
46.3958	60.0383	46.3958	55.2029	-5.3696	-10.8515	-5.3696	-7.06244
70.692	84.2933	70.692	80.8526	-8.3647	1.31228	-8.3647	-0.230704
111.158	107.491	111.158	96.6227	-4.7781	-7.34021	-4.7781	-7.68319
114.969	86.6213	114.969	82.0529	-2.1723	-9.6892	-2.1723	-8.11167
62.8324	87.6174	62.8324	99.293	-15.451	-9.88979	-15.451	-8.25693
66.8104	46.2709	66.8104	53.0713	-0.5715	-4.67342	-0.5715	-5.68645
54.5481	66.989	54.5481	54.505	-1.8492	-2.32589	-1.8492	-3.41719
81.9545	94.2152	81.9545	95.141	-14.9659	-5.59561	-14.9659	-7.49031
42.8767	63.312	42.8767	69.1363	-11.196	-7.18928	-11.196	-7.18481
81.2611	96.6673	81.2611	93.4291	-2.8268	-3.07911	-2.8268	-4.69175
70.0514	77.248	70.0514	74.6538	-0.5455	-4.41052	-0.5455	-5.32741
63.0036	65.5808	63.0036	59.6303	-0.9872	-1.77208	-0.9872	-3.06846
75.3379	83.5981	75.3379	85.4489	-5.187	-6.43993	-5.187	-8.7253
89.5788	83.5373	89.5788	89.5545	-7.6997	-6.61347	-7.6997	-7.24935
70.0111	68.9117	70.0111	80.1132	-1.1948	-7.19318	-1.1948	-4.95705
29.3654	29.446	29.3654	39.6798	-0.1894	-5.63937	-0.1894	-6.83804
108.52	98.4824	108.52	89.5853	-4.4628	-9.65609	-4.4628	-8.918
74.1172	58.4889	74.1172	66.6845	-0.5908	-2.64209	-0.5908	-3.3533
90.6209	114.475	90.6209	104.264	-0.5109	-4.99635	-0.5109	-5.58926
86.6663	76.0495	86.6663	77.2905	-1.4961	-6.25457	-1.4961	-6.99492
56.7325	69.3597	56.7325	71.791	0.3567	-1.23416	0.3567	-2.26925
51.2695	70.8331	51.2695	81.7646	-11.1781	-6.53847	-11.1781	-7.14223
70.0559	72.9562	70.0559	74.2227	-1.2464	-1.64621	-1.2464	-3.09635
92.6685	78.1728	92.6685	82.1326	-4.4287	-6.81952	-4.4287	-6.83993
108.631	115.333	108.631	107.229	-0.4631	-2.58502	-0.4631	-2.66689
38.2957	43.1246	38.2957	38.3706	-7.0353	-1.83217	-7.0353	-2.50771
82.0562	84.2051	82.0562	80.1997	-8.4482	-6.12328	-8.4482	-6.02979
113.643	109.195	113.643	108.967	-9.0955	-8.72187	-9.0955	-8.0557
96.3321	81.129	96.3321	79.4796	-11.9389	-7.23984	-11.9389	-9.32644
56.8625	54.6651	56.8625	50.7067	0.2589	1.82573	0.2589	0.0226528
112.203	86.8711	112.203	82.3602	-5.6983	-7.62851	-5.6983	-7.54975
100.54	89.4583	100.54	88.2239	-13.5508	-11.2589	-13.5508	-16.1843
99.8142	104.763	99.8142	109.05	-21.2171	-9.36856	-21.2171	-9.21948
97.9443	81.0935	97.9443	70.0517	-6.0343	-7.9049	-6.0343	-6.96535
88.6588	80.3392	88.6588	81.1079	0.5258	-2.69142	0.5258	-3.52917
70.6455	76.4795	70.6455	79.1023	-9.1073	-2.28083	-9.1073	-2.95542
78.265	69.3885	78.265	68.0432	-0.7464	-0.856372	-0.7464	-0.79537
84.3729	101.877	84.3729	100.206	-1.1584	-4.83428	-1.1584	-6.49493
75.769	82.2563	75.769	83.7775	1.0312	-3.29054	1.0312	-5.13385
113.572	101.526	113.572	93.3901	-8.7462	-13.6836	-8.7462	-11.0461
91.8078	64.8936	91.8078	68.4856	-1.1384	-5.74457	-1.1384	-7.00798
73.4853	73.5428	73.4853	81.1545	-5.3321	-2.52904	-5.3321	-5.67287
67.5725	83.0486	67.5725	84.1203	-24.6651	-11.5675	-24.6651	-8.31509
61.3859	59.9214	61.3859	63.4735	-21.9694	-7.18184	-21.9694	-7.07599
84.1144	82.3353	84.1144	86.941	-16.7494	-5.21381	-16.7494	-6.12054
106.821	76.5179	106.821	83.114	0.3535	-8.66425	0.3535	-9.5829
103.486	99.1886	103.486	92.4782	-17.8733	-11.0249	-17.8733	-13.1712
91.6642	115.396	91.6642	109.785	-8.5868	-7.76234	-8.5868	-9.38163
68.9139	56.5545	68.9139	65.6759	-0.6905	-3.19762	-0.6905	-3.98142
44.2214	54.2612	44.2214	46.7355	-15.7985	-12.1971	-15.7985	-12.4776
85.417	55.9846	85.417	52.2659	-0.9658	-4.47882	-0.9658	-2.45625
81.3321	74.5733	81.3321	79.0367	0.1565	-6.12942	0.1565	-6.59087
71.0238	91.5053	71.0238	91.2543	-17.5987	-10.1232	-17.5987	-8.65282
72.1004	73.9803	72.1004	76.01	-0.1014	-0.736932	-0.1014	-1.88492
27.1879	43.4257	27.1879	41.6303	-16.2983	-8.3785	-16.2983	-8.31084
73.7114	101.743	73.7114	98.8651	0.5954	-3.22106	0.5954	-2.93656
88.4392	60.2567	88.4392	57.3792	-3.2022	-3.06953	-3.2022	-2.92115
66.2579	72.1661	66.2579	71.7289	-21.4675	-7.47603	-21.4675	-6.89651
55.9389	46.1429	55.9389	60.4659	-12.4861	-8.37779	-12.4861	-5.92335
69.0257	91.0117	69.0257	92.2788	-18.5478	-6.52658	-18.5478	-6.6568
93.7828	90.8721	93.7828	83.6011	-1.3094	-1.89269	-1.3094	-2.73556
108.793	85.4721	108.793	94.1413	-16.0882	-15.4844	-16.0882	-13.8337
102.808	90.6745	102.808	88.2	-3.8654	-12.1236	-3.8654	-11.05
60.9255	82.3749	60.9255	83.6414	0.1158	-2.97965	0.1158	-3.2446
82.4889	85.4401	82.4889	80.7271	-0.9286	-4.49505	-0.9286	-4.55411
52.8723	50.1239	52.8723	48.4245	-0.5736	-5.93654	-0.5736	-5.88273
49.7285	61.1339	49.7285	45.8391	-14.7761	-9.52411	-14.7761	-8.21691
106.377	101.225	106.377	102.043	-0.0032	-3.72838	-0.0032	-3.60652
85.0205	82.7141	85.0205	74.6787	-0.834	-5.92943	-0.834	-6.50096
105.198	88.9207	105.198	90.1031	-2.8987	0.5519	-2.8987	1.41963
99.2724	85.1463	99.2724	83.171	0.2059	-3.518	0.2059	-4.11454
77.0693	87.2905	77.0693	98.1215	-2.4295	-5.42707	-2.4295	-7.58772
70.8318	101.517	70.8318	97.924	-18.1187	-11.4619	-18.1187	-8.55298
68.254	78.6405	68.254	82.5157	1.1473	-5.18966	1.1473	-5.6337
88.6778	101.194	88.6778	104.603	-14.2676	-7.27477	-14.2676	-8.47764
89.0656	81.2764	89.0656	79.2051	-2.2895	-5.64971	-2.2895	-4.53507
63.7695	71.2128	63.7695	79.4793	-2.592	-3.70861	-2.592	-2.11555
109.603	95.0841	109.603	94.8891	-0.0893	-4.46295	-0.0893	-4.56911
62.7489	98.0143	62.7489	93.1731	-17.6542	-18.0677	-17.6542	-17.7268
87.091	92.7552	87.091	95.8858	-3.1554	-1.48981	-3.1554	-2.45373
50.8567	57.7547	50.8567	67.1886	-1.1715	-1.08237	-1.1715	-2.81751
93.2874	80.7168	93.2874	81.7033	-0.029	0.451275	-0.029	-2.15033
38.7377	55.4591	38.7377	64.1546	0.2689	-4.81514	0.2689	-4.82196
79.594	98.5426	79.594	103.605	-2.6201	-5.30983	-2.6201	-6.89572
78.0371	91.3553	78.0371	92.6315	-0.041	-3.48689	-0.041	-2.60416
49.0438	69.3984	49.0438	76.8525	-0.401	-0.492219	-0.401	1.18584
53.9284	55.6647	53.9284	69.2295	-2.677	-0.512211	-2.677	-0.616176
29.2903	68.6288	29.2903	66.2095	-7.3769	-6.36434	-7.3769	-7.15686
85.8514	91.3248	85.8514	87.8836	-4.3851	-7.83709	-4.3851	-4.2768
67.1374	78.6376	67.1374	80.4527	-1.1279	-1.27126	-1.1279	-2.22391
95.5644	102.865	95.5644	106.522	-9.2322	1.7581	-9.2322	1.69415
65.1792	87.0938	65.1792	85.6403	-1.4232	-4.21341	-1.4232	-3.68755
92.0806	84.1187	92.0806	81.3492	-11.3254	-11.7609	-11.3254	-12.6411
59.9643	74.578	59.9643	81.6601	-1.7264	-9.28047	-1.7264	-8.74696
63.5054	59.028	63.5054	63.2344	-0.8219	-6.31892	-0.8219	-7.42518
48.9001	64.7507	48.9001	70.2779	-0.5979	0.66997	-0.5979	-0.0240654
95.2347	81.9888	95.2347	79.0692	-1.3896	-0.879101	-1.3896	-1.64368
82.5397	95.0986	82.5397	97.5323	-1.1179	-4.17529	-1.1179	-5.11807
93.4544	75.8445	93.4544	74.8223	0.7649	-3.44243	0.7649	-6.58574
80.0919	88.7242	80.0919	74.4613	-22.5981	-7.13289	-22.5981	-7.07798
56.3828	58.7901	56.3828	60.262	-13.1101	-3.85445	-13.1101	-4.25672
65.2249	66.9378	65.2249	65.9777	-25.307	-15.1465	-25.307	-16.2225
76.6252	82.6352	76.6252	80.9104	-1.5322	0.668465	-1.5322	0.985983
78.9997	95.2051	78.9997	90.4031	0.0089	-9.82896	0.0089	-5.76947
82.752	88.003	82.752	82.4362	-5.7285	-2.83081	-5.7285	-2.84039
18.45	45.6171	18.45	53.7474	-0.2964	-2.34771	-0.2964	-2.67443
119.299	114.06	119.299	113.395	-0.9063	-1.96683	-0.9063	-3.66277
103.604	100.054	103.604	97.2027	-2.9307	-6.61124	-2.9307	-7.52607
74.4426	110.396	74.4426	108.929	-0.3646	-4.42709	-0.3646	-4.58296
75.4152	70.0811	75.4152	71.1871	0.4372	1.29227	0.4372	-0.537562
53.8917	55.9337	53.8917	50.0869	-0.7345	-2.13729	-0.7345	-1.87062
83.1386	63.2627	83.1386	75.8593	-4.3373	-4.05354	-4.3373	-4.19199
83.5712	67.5315	83.5712	63.8697	0.0052	-2.18389	0.0052	-1.69108
100.896	102.514	100.896	99.8012	-0.3515	-5.38004	-0.3515	-6.07969
100.335	89.9645	100.335	90.4541	-3.8142	-5.50349	-3.8142	-5.89629
42.9283	45.731	42.9283	42.9916	-0.134	-0.109728	-0.134	-1.04143
105.557	95.18	105.557	94.4928	-0.8741	-3.32773	-0.8741	-5.04956
95.5649	75.7368	95.5649	75.4865	-0.4138	-0.0653478	-0.4138	-1.77893
71.5793	70.494	71.5793	82.5419	-2.5817	-4.91056	-2.5817	-4.29339
110.769	123.286	110.769	122.126	-2.9186	-2.32957	-2.9186	-5.9921
97.2961	90.11	97.2961	93.511	-10.3087	-9.72171	-10.3087	-9.79965
65.6352	69.2418	65.6352	74.063	-2.2133	-6.67944	-2.2133	-4.33953
104.873	100.345	104.873	100.641	-2.2754	-3.39832	-2.2754	-5.43846
87.3703	95.4963	87.3703	84.8457	-1.2216	-2.14984	-1.2216	-1.42148
116.072	98.3348	116.072	93.9387	-5.0499	-6.62798	-5.0499	-6.98207
37.5513	69.6131	37.5513	67.4819	-0.0039	-3.71996	-0.0039	-2.93208
104.774	78.2683	104.774	73.1918	-2.0294	-7.80695	-2.0294	-7.93438
78.9939	81.8862	78.9939	82.7049	-0.1554	-4.69218	-0.1554	-3.31687
89.5196	62.2226	89.5196	72.7891	-17.8216	-13.4301	-17.8216	-11.9687
51.5644	67.6458	51.5644	73.1909	-0.8363	-6.82951	-0.8363	-6.63468
89.4385	89.319	89.4385	86.5606	-1.4213	-6.13807	-1.4213	-4.69603
78.2411	100.278	78.2411	103.532	-2.1234	-3.43913	-2.1234	-3.36981
61.5512	57.018	61.5512	62.3358	-0.5447	-1.78291	-0.5447	-4.0676
74.9395	86.3166	74.9395	86.1115	-11.4305	-12.1233	-11.4305	-11.4945
85.3696	98.4231	85.3696	102.621	-8.2103	-6.61159	-8.2103	-5.48274
98.849	104.585	98.849	108.868	-6.727	-2.99972	-6.727	-1.99995
93.3249	96.5217	93.3249	96.0637	-1.5217	-3.6629	-1.5217	-1.31081
91.7417	70.6351	91.7417	68.4291	-1.0432	-3.74172	-1.0432	-5.59604
96.3358	90.582	96.3358	89.7529	-13.6363	-6.40853	-13.6363	-6.31973
77.1545	65.4885	77.1545	68.0689	-15.4148	-8.34747	-15.4148	-10.1645
88.2597	94.588	88.2597	88.5083	-0.4142	-2.41371	-0.4142	-4.32651
105.746	95.8317	105.746	86.3825	-8.7885	-5.46853	-8.7885	-6.3565
93.3161	99.6667	93.3161	98.9056	-3.5283	-9.62395	-3.5283	-10.8463
108.422	101.836	108.422	101.233	-3.7872	-2.23447	-3.7872	-2.51302
92.9955	97.1501	92.9955	80.8056	0.464	-3.6283	0.464	-2.42728
41.9178	47.7256	41.9178	52.7512	0.9107	-2.29379	0.9107	-1.77761
105.261	84.9258	105.261	91.2627	-3.0421	-3.7195	-3.0421	-1.78158
100.214	99.5302	100.214	91.8699	-1.3634	-2.89251	-1.3634	-3.02392
62.4394	50.2943	62.4394	52.0775	-2.0551	-1.52272	-2.0551	-0.486234
87.1072	94.3462	87.1072	97.4605	-12.8808	-9.32294	-12.8808	-7.37611
51.6821	47.0397	51.6821	56.1094	-15.8247	-11.4276	-15.8247	-8.04491
88.7377	85.277	88.7377	87.3859	-1.0109	-5.89054	-1.0109	-7.71279
74.6606	69.028	74.6606	62.6325	-19.7166	-12.3411	-19.7166	-10.0895
70.9559	69.5484	70.9559	62.4708	-7.0378	-0.801653	-7.0378	-1.67573
53.9635	52.1297	53.9635	53.5816	-2.144	-8.38523	-2.144	-8.25927
69.8641	54.1759	69.8641	67.0016	0.0502	-3.14256	0.0502	-2.52115
104.296	96.7603	104.296	94.9186	-7.1507	-3.24434	-7.1507	-4.76751
98.7639	91.7983	98.7639	89.5996	-3.8725	-0.0534035	-3.8725	1.74856
91.8748	91.8584	91.8748	85.1102	-1.7387	-1.76944	-1.7387	-1.90601
107.32	106.97	107.32	99.7776	1.05	-5.36731	1.05	-1.32368
52.3357	45.7354	52.3357	48.315	0.3213	-5.48122	0.3213	-3.90749
111.453	105	111.453	101.606	-0.5987	-3.41963	-0.5987	-0.92138
87.6259	96.9517	87.6259	103.565	-19.7928	-10.1497	-19.7928	-12.9188
92.0946	89.2376	92.0946	96.6438	-0.5372	-1.74524	-0.5372	-3.5642
87.1427	73.2528	87.1427	62.1533	-10.711	-4.44528	-10.711	-5.87359
60.9984	57.4034	60.9984	52.2907	-8.5492	-6.2223	-8.5492	-7.79962
55.847	69.0708	55.847	63.2371	-2.2792	-3.11803	-2.2792	-1.48444
25.4633	35.0169	25.4633	40.5146	-13.9305	-15.4758	-13.9305	-14.4255
106.99	98.6508	106.99	95.0385	0.5316	-0.868602	0.5316	-0.0740637
63.6764	68.1538	63.6764	66.1989	-2.9592	-5.14796	-2.9592	-3.02735
123.695	101.626	123.695	95.2778	-3.0929	-3.22935	-3.0929	-4.61728
95.4139	94.8472	95.4139	87.0931	-2.6315	-3.49044	-2.6315	-3.9366
99.5086	96.3047	99.5086	101.529	0.5575	-2.00473	0.5575	-5.42213
95.1368	110.48	95.1368	112.336	0.0926	-0.327231	0.0926	-0.383426
90.9521	92.6001	90.9521	92.4658	-4.1322	-7.01083	-4.1322	-9.53628
99.7153	81.0988	99.7153	77.4239	-24.3668	-18.0848	-24.3668	-15.0052
97.9102	87.8994	97.9102	90.4446	-4.6822	-2.92216	-4.6822	-1.93289
92.5119	78.0286	92.5119	86.9911	-17.4836	-5.54931	-17.4836	-5.66811
74.9409	70.1969	74.9409	81.9341	-0.1415	-1.01537	-0.1415	-2.17056
100.5	92.1843	100.5	93.3083	-14.6508	-9.19924	-14.6508	-6.16186
78.3951	80.6345	78.3951	78.615	0.3065	0.485184	0.3065	-1.51771
48.1297	55.2407	48.1297	72.3592	-0.4507	-2.95425	-0.4507	-2.6463
96.923	88.9069	96.923	90.6337	0.0648	-6.78356	0.0648	-5.49878
111.5	92.2864	111.5	81.9558	0.7529	-7.87831	0.7529	-7.06837
92.0332	87.671	92.0332	86.717	-15.6398	-9.06771	-15.6398	-8.37032
101.145	102.255	101.145	96.8212	-2.9105	-5.7718	-2.9105	-4.5082
100.087	88.0647	100.087	92.3399	-9.8147	-6.97885	-9.8147	-7.7455
113.323	98.9573	113.323	101.071	-12.2146	-7.12155	-12.2146	-3.94046
56.1103	94.8669	56.1103	94.1323	-12.9742	-6.98231	-12.9742	-6.69821
64.4975	96.5082	64.4975	97.4116	-10.1433	-4.5603	-10.1433	-3.59417
78.8772	77.1702	78.8772	84.3221	-0.1936	-8.75638	-0.1936	-8.8749
76.2674	95.0914	76.2674	95.0641	-3.2584	-3.80182	-3.2584	-3.75601
77.4914	76.919	77.4914	88.4762	-0.1549	-2.92223	-0.1549	-2.48773
112.893	120.2	112.893	109.623	-0.9204	-3.24077	-0.9204	-3.84385
99.8718	95.9445	99.8718	88.5939	-7.7463	-13.5418	-7.7463	-12.9741
87.4284	75.1997	87.4284	79.4435	-2.7615	-4.71927	-2.7615	-3.59772
100.689	86.8002	100.689	83.3768	0.3125	-2.13649	0.3125	-3.22177
79.1017	89.648	79.1017	79.1555	-12.5577	-7.99687	-12.5577	-9.1022
103.987	100.506	103.987	93.3769	-13.2423	-11.7582	-13.2423	-12.4032
48.5085	72.2299	48.5085	84.1915	-2.5133	-3.7649	-2.5133	-3.79538
75.7632	104.499	75.7632	103.984	-11.9214	-8.0793	-11.9214	-8.3393
90.7048	84.5417	90.7048	92.4062	-8.0853	-6.9142	-8.0853	-8.00012
85.3628	88.1091	85.3628	81.1357	-0.5442	-5.60056	-0.5442	-5.82554
101.241	94.3509	101.241	90.284	-16.6465	-12.6745	-16.6465	-10.9296
85.9784	103.465	85.9784	101.377	-2.0466	-1.95103	-2.0466	-4.10112
89.0474	83.0283	89.0474	90.0832	-0.0339	-0.280529	-0.0339	-1.87157
102.122	101.034	102.122	93.5222	-0.7847	-7.76686	-0.7847	-7.07772
85.7054	81.9089	85.7054	89.1991	-2.2639	-8.86594	-2.2639	-10.692
92.8227	89.6136	92.8227	89.0222	0.2967	-4.23001	0.2967	-2.8506
45.1865	66.1474	45.1865	66.2382	-1.7023	-4.26007	-1.7023	-4.19762
77.5679	84.0367	77.5679	76.1834	-11.5398	-7.38493	-11.5398	-5.61674
84.8665	71.1385	84.8665	76.4076	-22.8611	-12.0595	-22.8611	-9.65791
21.4745	48.5343	21.4745	35.839	-11.2506	-4.15724	-11.2506	-2.8032
67.1828	70.6894	67.1828	66.5185	-15.7777	-10.0631	-15.7777	-8.67337
107.526	93.7258	107.526	88.1433	-0.798	-5.35394	-0.798	-4.7728
82.0219	71.3346	82.0219	74.5984	-11.9771	-6.60787	-11.9771	-6.94752
77.1813	56.5768	77.1813	56.5843	-9.619	-6.15244	-9.619	-6.66758
33.1052	56.1602	33.1052	57.2475	-6.7251	-8.97675	-6.7251	-7.74718
93.0191	85.6909	93.0191	91.3024	-2.3605	-10.4369	-2.3605	-8.52462
79.5713	66.3146	79.5713	68.0206	-6.0586	-5.58111	-6.0586	-6.33957
52.3503	71.2152	52.3503	77.1806	-7.9997	-5.40258	-7.9997	-3.95004
121.721	83.3315	121.721	94.4644	-5.169	-8.35093	-5.169	-8.99132
31.1495	57.4277	31.1495	60.5354	-13.8456	-8.6988	-13.8456	-7.27361
86.2904	73.3298	86.2904	69.2063	-2.7424	-4.58093	-2.7424	-5.50777
79.2977	82.5733	79.2977	85.0021	-0.3745	0.513688	-0.3745	0.642142
89.2043	72.5499	89.2043	77.7849	-2.1274	-4.35027	-2.1274	-4.26662
98.8833	80.6631	98.8833	80.98	-21.0015	-7.50876	-21.0015	-7.48608
102.478	93.5994	102.478	88.2964	-13.5037	-9.95854	-13.5037	-8.10474
11.7704	28.7657	11.7704	35.6745	-1.4428	-0.549507	-1.4428	0.133211
61.0657	61.2119	61.0657	65.1621	-5.8352	-5.13442	-5.8352	-5.63498
82.0306	78.4651	82.0306	82.3607	-2.0724	-8.94458	-2.0724	-7.97017
14.2543	56.4329	14.2543	61.3979	-1.1403	-6.04517	-1.1403	-6.25526
90.7538	112.445	90.7538	100.652	-2.145	-7.77909	-2.145	-4.31942
49.0677	56.0875	49.0677	53.7493	-2.8736	-4.52103	-2.8736	-2.95989
73.8187	82.1047	73.8187	83.0267	-0.6021	-0.149546	-0.6021	-1.10731
73.0878	78.3041	73.0878	74.928	-0.9986	-2.44369	-0.9986	-0.568132
93.5929	77.1776	93.5929	76.9099	-0.7185	-2.77215	-0.7185	-2.52284
89.5582	81.0668	89.5582	78.7697	-1.0954	-4.45396	-1.0954	-3.59851
71.5157	74.3664	71.5157	67.1421	-11.9544	-4.61679	-11.9544	-5.44406
46.64	51.9544	46.64	55.6577	-16.0927	-12.1581	-16.0927	-11.2703
82.5956	101.151	82.5956	93.0293	-0.4945	0.0133451	-0.4945	-0.0937484
102.791	94.9865	102.791	88.4501	-34.6851	-31.2121	-34.6851	-32.1266
99.9737	95.2915	99.9737	97.494	-4.72	-7.34359	-4.72	-6.75702
117.634	91.4937	117.634	93.0646	1.6487	-6.36078	1.6487	-5.31851
77.7494	86.4039	77.7494	84.1697	-1.5868	-4.82218	-1.5868	-2.94304
101.777	83.152	101.777	91.7259	-1.3394	-2.38988	-1.3394	-2.60828
21.6282	38.4692	21.6282	41.5276	-4.4569	-6.61897	-4.4569	-6.17285
106.046	105.043	106.046	104.846	-8.681	-6.80288	-8.681	-8.52028
87.975	85.8563	87.975	84.2239	-4.6347	-6.3137	-4.6347	-4.98874
97.6533	94.8546	97.6533	99.3169	-0.3755	-6.93929	-0.3755	-7.51046
97.3902	96.4838	97.3902	94.575	-0.6885	-7.48315	-0.6885	-8.32458
66.8268	62.6944	66.8268	54.5454	-1.308	-5.48137	-1.308	-2.84556
106.326	84.2349	106.326	78.9224	0.292	-6.23869	0.292	-7.36828
107.756	88.9089	107.756	84.1614	-20.8872	-7.65549	-20.8872	-11.0763
57.0545	62.2066	57.0545	70.6598	-7.0898	-3.92023	-7.0898	-4.54757
85.3724	84.4601	85.3724	86.4169	0.1862	-0.420497	0.1862	-0.48525
66.2959	65.5546	66.2959	67.5514	-6.3843	-3.41127	-6.3843	-3.32847
70.1676	69.264	70.1676	74.6954	-1.0221	-3.60038	-1.0221	-2.96076
87.2699	77.4129	87.2699	72.2333	-1.1387	-4.1918	-1.1387	-4.19422
48.4725	51.6755	48.4725	60.0975	-8.2222	-11.3576	-8.2222	-8.97044
89.3502	85.9294	89.3502	87.9247	-7.3995	-10.597	-7.3995	-10.0408
105.766	108.147	105.766	109.537	-12.4493	-3.75189	-12.4493	-5.95527
90.4137	103.187	90.4137	99.7086	-13.1174	-8.21446	-13.1174	-5.16376
90.7128	95.0318	90.7128	91.9844	-15.0576	-10.0055	-15.0576	-9.12211
58.8869	52.1377	58.8869	63.7302	-18.8321	-8.4369	-18.8321	-8.4862
107.103	90.4636	107.103	88.6964	-10.6187	-13.4566	-10.6187	-11.6215
49.5893	41.1852	49.5893	45.5027	-6.2553	-5.66247	-6.2553	-5.54571
94.9241	79.9877	94.9241	81.1526	-15.0642	-7.85463	-15.0642	-8.37794
105.189	86.1428	105.189	88.2179	-0.2653	-2.18497	-0.2653	-0.609567
24.0072	40.9673	24.0072	39.893	-14.6759	-7.44473	-14.6759	-6.55233
95.3974	68.7981	95.3974	73.023	-21.4814	-10.8537	-21.4814	-9.93399
65.692	68.4299	65.692	70.084	0.1762	-5.83734	0.1762	-6.69279
107.551	96.7597	107.551	93.6763	-20.1815	-12.9286	-20.1815	-10.771
97.6968	78.7703	97.6968	82.3436	-4.7293	-4.3754	-4.7293	-2.94194
55.2233	81.9892	55.2233	81.5588	-14.7336	-10.0259	-14.7336	-11.392
95.7763	104.803	95.7763	107.244	-5.9295	-7.47702	-5.9295	-9.6137
74.4645	99.1472	74.4645	102.765	-21.6585	-9.88759	-21.6585	-10.643
37.3711	59.3916	37.3711	71.4196	-0.6827	-7.49014	-0.6827	-6.80632
50.5941	84.4705	50.5941	80.2146	-10.4958	-4.82365	-10.4958	-4.89277
62.8286	69.7957	62.8286	64.7911	-0.3763	-0.636722	-0.3763	-2.08076
96.3825	97.6927	96.3825	97.6637	-16.1586	-6.43959	-16.1586	-8.60961
124.968	101.989	124.968	108.623	-1.3683	-3.74255	-1.3683	-5.37709
90.2765	83.0782	90.2765	80.7561	-9.3197	-5.45149	-9.3197	-6.80396
51.7589	55.1932	51.7589	58.4552	-1.1844	-7.83064	-1.1844	-6.2571
84.1025	75.1936	84.1025	80.4807	-6.9055	-11.7585	-6.9055	-13.3755
102.982	102.337	102.982	100.045	-3.8472	-7.95168	-3.8472	-9.41988
78.5355	73.8316	78.5355	75.8913	-2.5499	-10.3561	-2.5499	-11.8433
86.9854	72.807	86.9854	67.2334	-1.004	-8.2629	-1.004	-8.46114
88.2895	56.653	88.2895	62.6358	-10.3086	-5.10901	-10.3086	-4.73644
83.9555	83.619	83.9555	84.697	-2.155	-9.19418	-2.155	-8.96152
30.3756	61.8279	30.3756	67.4656	-0.3997	-4.74626	-0.3997	-4.6544
120.107	102.929	120.107	98.2733	0.1464	-3.22799	0.1464	-5.08015
84.1191	88.926	84.1191	103.72	-10.8423	-10.3624	-10.8423	-9.09397
91.9874	101.765	91.9874	96.579	-17.6171	-11.2818	-17.6171	-13.0307
106.405	83.7609	106.405	68.4199	-0.8451	-1.09715	-0.8451	0.0055918
49.9	55.7756	49.9	58.8361	-18.431	-8.72345	-18.431	-8.63211
95.7378	94.6843	95.7378	93.9168	-14.0868	-15.6355	-14.0868	-11.7306
93.1977	93.6372	93.1977	91.6181	-12.2165	-12.0222	-12.2165	-10.249
100.846	95.2652	100.846	91.9064	-16.8399	-7.84775	-16.8399	-6.08216
50.0812	59.4227	50.0812	60.065	0.1565	-3.85711	0.1565	-3.16884
89.0217	102.439	89.0217	97.73	-1.1833	-5.04473	-1.1833	-4.51787
109.842	92.5685	109.842	89.9276	-9.0243	-11.2789	-9.0243	-8.27793
99.125	88.5705	99.125	88.1725	-0.1496	-2.37186	-0.1496	-2.03376
82.2758	64.4681	82.2758	63.4931	-3.4105	-8.99823	-3.4105	-7.46381
25.6491	56.7632	25.6491	56.6567	-1.5136	-3.5961	-1.5136	-6.48514
45.1155	49.0181	45.1155	54.3213	-0.4943	-6.15155	-0.4943	-4.90411
11.5265	38.2347	11.5265	46.2793	-3.4184	-5.85333	-3.4184	-5.266
71.8127	87.1444	71.8127	91.5054	1.2357	-5.92637	1.2357	-6.50874
69.9856	56.2633	69.9856	62.3159	-2.925	-10.5537	-2.925	-10.7801
49.0124	60.5395	49.0124	65.2101	-12.1285	-11.0435	-12.1285	-10.1955
94.4644	70.8084	94.4644	72.9412	-16.2798	-19.1975	-16.2798	-18.0533
13.5841	18.8545	13.5841	11.3853	-7.2541	-12.5544	-7.2541	-10.0793
99.2714	85.2646	99.2714	93.3849	-1.1907	-5.09187	-1.1907	-4.94807
23.5261	58.1303	23.5261	58.6603	0.2806	-2.77578	0.2806	-3.14424
98.576	88.5101	98.576	87.0645	-3.6139	-3.74339	-3.6139	-3.51797
78.9352	66.3728	78.9352	61.9111	-8.6831	-8.03696	-8.6831	-6.84662
51.0294	65.4283	51.0294	74.1018	1.0233	-5.24352	1.0233	-5.30557
92.4121	81.6539	92.4121	81.0628	-2.2745	-2.36891	-2.2745	-3.42533
51.8538	66.3534	51.8538	75.3692	-1.1877	-5.63465	-1.1877	-6.42479
76.7367	55.7068	76.7367	56.5393	-9.5252	-12.0167	-9.5252	-10.2503
92.566	90.1746	92.566	86.8813	-7.165	-8.66197	-7.165	-11.281
99.0453	90.0947	99.0453	95.5272	-8.6933	-3.00419	-8.6933	-3.90182
16.2098	33.4475	16.2098	41.0953	-12.3297	-5.16578	-12.3297	-4.86114
43.5966	46.9837	43.5966	43.831	-2.7895	-7.22203	-2.7895	-4.3542
64.6267	75.4286	64.6267	89.8943	-1.3856	-6.0574	-1.3856	-6.39347
112.354	81.6814	112.354	70.9419	-9.8988	-14.9479	-9.8988	-15.2118
19.8311	14.1192	19.8311	14.1357	-0.4711	-5.29895	-0.4711	-4.99089
34.7778	58.8891	34.7778	61.4001	-10.5357	-5.73728	-10.5357	-4.31973
112.232	102.705	112.232	87.9235	-1.6808	-3.89627	-1.6808	-3.92789
115.401	98.7859	115.401	87.739	-2.8664	-7.93875	-2.8664	-6.9191
87.9038	67.2906	87.9038	60.2214	-0.9857	-3.5611	-0.9857	-4.07044
58.689	45.4457	58.689	44.5621	-20.5134	-13.1744	-20.5134	-11.0743
99.0857	85.4735	99.0857	83.2745	-21.8909	-12.4941	-21.8909	-10.2114
109.829	87.9225	109.829	91.6709	-2.4625	-9.11478	-2.4625	-8.99384
103.7	103.293	103.7	99.5064	0.4201	-3.60512	0.4201	-2.99994
119.097	121.6	119.097	132.727	-1.9068	-3.55067	-1.9068	-1.94544
58.4597	81.8666	58.4597	91.486	-4.9499	-6.17992	-4.9499	-5.0311
115.584	105.384	115.584	101.785	-0.1572	-1.93585	-0.1572	-4.38579
103.325	98.0453	103.325	84.0779	-15.0431	-9.2675	-15.0431	-6.97811
21.0114	42.5701	21.0114	46.5537	-4.6444	-3.13144	-4.6444	-4.09583
74.0953	73.2455	74.0953	78.5117	-24.7792	-8.70427	-24.7792	-7.44025
28.5144	29.7	28.5144	25.0317	-17.2212	-14.9545	-17.2212	-12.7669
69.2512	73.5058	69.2512	70.4179	-22.5329	-9.80586	-22.5329	-10.1231
115.655	108.079	115.655	108.94	0.4448	-0.871237	0.4448	-2.25573
55.5949	62.0273	55.5949	69.663	-1.9391	-5.9751	-1.9391	-4.85705
23.0458	34.629	23.0458	49.767	-27.1496	-11.561	-27.1496	-8.99213
101.613	77.8667	101.613	80.6712	-2.3124	-1.95873	-2.3124	-3.24485
66.5586	61.7383	66.5586	68.2583	-19.7938	-10.8661	-19.7938	-10.9004
77.1714	91.3473	77.1714	85.9974	-19.4914	-12.9027	-19.4914	-11.2678
97.8064	90.1833	97.8064	93.4689	-10.0947	-3.00292	-10.0947	-4.22073
59.1263	55.712	59.1263	63.7161	-6.995	-5.21702	-6.995	-4.41688
110.522	100.195	110.522	97.2824	-0.0858	-4.96677	-0.0858	-7.37341
98.2235	81.4338	98.2235	81.1262	-3.5902	-3.31918	-3.5902	-2.31249
86.7917	99.2858	86.7917	101.235	-26.0434	-10.7273	-26.0434	-11.1713
82.3313	77.1697	82.3313	87.6918	-1.0306	-3.12453	-1.0306	-3.80764
68.327	52.9102	68.327	59.3201	-2.6135	-8.39511	-2.6135	-9.11002
81.6204	55.3572	81.6204	53.9917	-10.2543	-13.5937	-10.2543	-12.4449
81.9883	63.5863	81.9883	67.063	-15.5118	-5.84493	-15.5118	-7.47953
74.7646	82.1698	74.7646	93.0625	-9.8514	-11.3928	-9.8514	-11.5164
48.9484	51.197	48.9484	52.2021	-9.5199	-10.9784	-9.5199	-10.3164
84.9282	73.6727	84.9282	77.9279	-4.4386	-8.52536	-4.4386	-10.7464
63.906	77.5631	63.906	77.425	-13.3039	-6.47347	-13.3039	-6.34581
89.571	92.886	89.571	91.6429	-0.3545	-0.132096	-0.3545	-0.327334
103.711	97.7348	103.711	102.477	-2.8421	-2.93783	-2.8421	-4.70288
69.525	65.5662	69.525	71.2657	1.0049	-2.48005	1.0049	-1.42672
14.2716	42.0905	14.2716	45.3226	-24.7884	-1.86801	-24.7884	-1.68661
93.0566	53.3674	93.0566	51.8415	-5.5817	-9.39961	-5.5817	-7.97767
66.8418	86.1587	66.8418	82.639	-12.0206	-11.8277	-12.0206	-9.28553
100.151	68.9849	100.151	64.0792	-14.9328	-13.28	-14.9328	-12.2397
68.0568	58.8534	68.0568	69.9686	-18.7856	-10.6638	-18.7856	-10.515
60.1666	67.7598	60.1666	67.2604	-1.3749	-4.46617	-1.3749	-6.53982
72.8084	77.6651	72.8084	84.0482	0.5768	-4.51905	0.5768	-2.45085
101.153	74.886	101.153	80.6876	-5.8939	-9.69984	-5.8939	-10.7345
100.763	80.5438	100.763	92.1842	-2.7481	-2.9974	-2.7481	-4.81458
82.714	94.0223	82.714	97.0592	-0.7778	-2.23136	-0.7778	-2.30495
40.199	49.7538	40.199	47.0127	-1.1417	-4.07576	-1.1417	-6.29495
99.5299	84.6871	99.5299	89.4842	-2.4485	-4.90099	-2.4485	-6.90092
107.907	120.983	107.907	115.47	-16.4208	-12.5561	-16.4208	-7.6517
76.2877	79.0069	76.2877	82.5669	-0.6369	-5.06256	-0.6369	-5.7761
52.0402	45.3047	52.0402	63.2825	0.4524	-4.34915	0.4524	-4.54361
119.395	112.796	119.395	103.16	-10.651	-6.36039	-10.651	-5.03145
51.1081	34.9523	51.1081	40.7878	-2.8649	-9.43327	-2.8649	-10.4774
47.7207	58.9431	47.7207	67.4769	-0.3167	-2.06806	-0.3167	-3.38538
102.694	88.3967	102.694	93.0723	-0.2061	-2.57611	-0.2061	-3.62489
76.6352	86.5182	76.6352	81.8453	-0.3088	-7.86479	-0.3088	-7.14649
101.027	101.581	101.027	99.6803	-0.3216	-3.61116	-0.3216	-4.41306
49.7056	54.6358	49.7056	60.0131	-12.6046	-11.0193	-12.6046	-7.53138
85.5665	101.449	85.5665	99.2084	-3.685	-7.39792	-3.685	-8.47456
86.8141	65.6745	86.8141	70.4571	-3.3846	-4.36837	-3.3846	-5.1008
72.4968	67.8048	72.4968	69.3653	-2.9893	-5.13272	-2.9893	-3.99131
70.4915	84.8979	70.4915	76.8661	-19.4789	-11.1319	-19.4789	-10.2985
42.3068	51.159	42.3068	53.4487	1.231	-4.86083	1.231	-4.62368
132.591	118.965	132.591	112.996	-15.6066	-7.30911	-15.6066	-5.94632
104.416	82.9346	104.416	82.1317	-6.748	-7.35276	-6.748	-4.4513
103.553	79.3835	103.553	81.3322	-15.0261	-10.7296	-15.0261	-11.4216
88.1143	86.5318	88.1143	86.7435	-18.8773	-12.5729	-18.8773	-9.01575
75.1585	86.7946	75.1585	81.1711	-1.1727	-2.47703	-1.1727	-0.28458
104.749	93.0951	104.749	90.4219	-23.3276	-13.775	-23.3276	-16.0604
64.5884	65.4636	64.5884	71.8869	-19.6409	-10.7657	-19.6409	-13.2414
87.6496	103.626	87.6496	104.337	0.0959	-6.36769	0.0959	-5.62218
68.1076	73.0529	68.1076	74.6157	-0.8127	-0.55331	-0.8127	-0.337389
88.4889	89.6597	88.4889	88.639	-1.8641	-8.37312	-1.8641	-8.66913
62.4337	69.0213	62.4337	75.4107	3.8968	-8.44981	3.8968	-6.4199
97.1884	85.7648	97.1884	81.6705	-10.9984	-9.20534	-10.9984	-7.71682
108.255	95.1367	108.255	87.1123	0.6474	-8.30369	0.6474	-10.3372
106.908	93.9991	106.908	88.7437	-1.7338	-8.43687	-1.7338	-9.63812
17.6609	42.9491	17.6609	23.3986	-1.4606	-2.5254	-1.4606	-4.44653
33.1107	83.7719	33.1107	80.0806	-1.7615	-0.709759	-1.7615	-1.31306
18.9103	45.2725	18.9103	52.6771	-20.4616	-13.3547	-20.4616	-14.189
28.6331	42.2496	28.6331	48.7037	-6.4058	-7.40172	-6.4058	-8.25953
87.4929	106.401	87.4929	101.721	-8.224	-11.2076	-8.224	-9.83885
61.2586	46.4231	61.2586	52.1717	-12.8361	-11.8124	-12.8361	-9.19324
113.823	99.5834	113.823	93.9215	-2.3277	-3.38981	-2.3277	-3.45299
15.1589	35.5316	15.1589	35.3223	0.3453	-2.99802	0.3453	-4.06334
103.803	83.3608	103.803	75.1411	-2.2009	-4.25764	-2.2009	-6.30966
99.1407	93.6257	99.1407	98.2406	-0.6507	-3.13468	-0.6507	-5.74205
21.2226	26.4836	21.2226	27.3671	-7.2679	-14.5523	-7.2679	-15.6677
71.7851	104.944	71.7851	104.008	-0.809	-0.672851	-0.809	-1.20021
53.7754	53.0656	53.7754	59.9992	-0.6205	-5.31372	-0.6205	-5.31198
26.5339	50.5529	26.5339	66.3801	-0.0934	-3.36063	-0.0934	-6.07533
45.0686	52.4795	45.0686	50.8247	0.0292	-6.72295	0.0292	-6.08313
67.3239	52.9347	67.3239	41.8016	-1.3801	-5.0803	-1.3801	-6.52984
89.6343	72.4924	89.6343	63.4694	-12.8197	-6.39734	-12.8197	-6.16967
94.7669	74.6222	94.7669	73.5598	-2.1232	-13.0563	-2.1232	-12.6012
57.7416	50.6679	57.7416	56.0227	-2.3351	-1.3491	-2.3351	-1.89905
35.6482	48.0675	35.6482	47.4565	-0.8093	-4.73216	-0.8093	-5.56851
91.3961	77.5484	91.3961	72.8227	-10.3955	-8.3556	-10.3955	-7.14137
102.139	86.0809	102.139	94.7285	-0.8382	-2.87401	-0.8382	-4.77689
18.9011	36.6119	18.9011	45.5679	-21.2283	-8.50665	-21.2283	-7.64738
72.8757	65.0425	72.8757	57.7479	-6.0118	-11.7694	-6.0118	-8.93148
13.4355	31.0389	13.4355	37.3491	-1.7308	-3.98316	-1.7308	-2.8304
93.9861	94.6135	93.9861	88.4999	-15.9892	-6.09227	-15.9892	-5.56424
101.688	84.9274	101.688	73.8106	-4.0195	-5.1166	-4.0195	-5.12428
34.9283	50.0743	34.9283	64.9249	-4.002	-6.22576	-4.002	-6.45589
118.173	113.051	118.173	105.998	-0.6445	-4.89387	-0.6445	-6.42677
90.641	102.77	90.641	98.6712	-7.9699	-7.92797	-7.9699	-6.96923
63.0832	62.4542	63.0832	60.8463	-11.3141	-7.88908	-11.3141	-6.21044
95.8468	88.6329	95.8468	78.9209	-15.1303	-12.3168	-15.1303	-9.54801
93.2389	82.2996	93.2389	73.1934	-15.9771	-5.50366	-15.9771	-5.63831
88.0882	94.7232	88.0882	99.9306	-9.8498	-6.70739	-9.8498	-7.25198
104.666	95.3483	104.666	92.6618	-0.4603	-2.14405	-0.4603	-4.41213
91.0187	70.5385	91.0187	65.6671	-0.4523	-7.62484	-0.4523	-6.41092
20.3959	31.1981	20.3959	29.2312	-12.7554	-4.0371	-12.7554	-3.07548
102.516	95.9799	102.516	93.743	-39.4691	-14.479	-39.4691	-13.5965
101.871	89.6052	101.871	89.6657	-12.5242	-10.6871	-12.5242	-9.71008
83.8902	79.8398	83.8902	80.9922	-25.6661	-16.2659	-25.6661	-16.5755
86.4775	58.1716	86.4775	71.7379	-1.8533	-0.152164	-1.8533	0.827423
49.1844	57.1216	49.1844	54.6571	1.0518	-3.80103	1.0518	-4.80633
13.7059	15.1902	13.7059	29.8076	-4.8138	-6.00438	-4.8138	-5.61539
77.0735	79.3984	77.0735	76.5965	-0.609	-2.2091	-0.609	-2.88921
80.0998	67.6854	80.0998	79.3202	-2.8863	-8.71464	-2.8863	-8.90558
60.0651	78.117	60.0651	75.2036	-15.8993	-10.6651	-15.8993	-9.41689
26.2082	34.2542	26.2082	43.2015	-2.4714	-8.63287	-2.4714	-9.14646
40.0067	54.122	40.0067	67.0211	-9.2851	-7.71839	-9.2851	-6.7009
21.1394	30.6481	21.1394	18.8358	-0.7915	-5.60315	-0.7915	-5.93553
74.2709	82.8758	74.2709	81.9557	-8.7678	-6.27763	-8.7678	-4.82518
44.0448	63.9778	44.0448	59.3706	-0.6471	-0.978648	-0.6471	-2.91042
58.9674	60.0707	58.9674	53.7762	-1.8484	-8.9043	-1.8484	-8.06525
101.075	78.4279	101.075	76.9507	-0.755	-2.7813	-0.755	-3.65197
93.5046	75.342	93.5046	78.0964	0.0139	-6.3771	0.0139	-5.73727
78.612	51.897	78.612	57.6873	-0.8493	-9.00504	-0.8493	-9.33495
57.741	69.1622	57.741	68.696	-1.5141	-9.71762	-1.5141	-8.1289
28.7648	54.9073	28.7648	59.7249	-18.1558	-9.54122	-18.1558	-5.10922
74.3832	48.0575	74.3832	42.8942	-0.4905	-4.63671	-0.4905	-4.92769
84.5165	83.4969	84.5165	93.0179	-1.7242	0.255908	-1.7242	0.727327
100.189	99.9127	100.189	98.2819	-22.7507	-7.09461	-22.7507	-4.55887
85.6845	78.7237	85.6845	77.863	-3.3924	-6.35355	-3.3924	-6.42187
59.0659	56.6911	59.0659	50.8831	-8.2308	-5.6711	-8.2308	-4.08326
69.9645	70.3959	69.9645	69.1588	-3.3021	-9.84365	-3.3021	-8.83272
50.4651	78.9508	50.4651	85.1523	-3.2642	-9.86524	-3.2642	-9.92933
66.9865	69.9333	66.9865	74.6568	-1.5873	-5.07197	-1.5873	-2.05564
58.6202	64.8005	58.6202	68.0778	-1.9543	-5.03017	-1.9543	-5.13272
108.375	91.7374	108.375	87.568	-0.6836	-7.66576	-0.6836	-5.41561
67.165	67.265	67.165	67.4707	-13.943	-13.347	-13.943	-11.1035
113.441	111.488	113.441	106.287	-8.8863	-11.7601	-8.8863	-9.35139
45.4331	44.7728	45.4331	45.3019	-0.7793	-2.14433	-0.7793	-3.11298
78.3106	88.1005	78.3106	81.6626	-0.8913	-1.69108	-0.8913	-1.93476
70.8028	79.0012	70.8028	76.4804	-3.0268	-3.91803	-3.0268	-5.02278
81.0698	77.8107	81.0698	75.3244	-1.3954	-4.98128	-1.3954	-2.68727
115.855	97.1021	115.855	95.4984	-0.224	-7.73278	-0.224	-8.09164
83.7254	89.7564	83.7254	84.8306	-2.9123	-6.72002	-2.9123	-5.4588
43.0913	58.8439	43.0913	55.7781	-23.2754	-11.6055	-23.2754	-11.5552
51.5207	55.7051	51.5207	65.7608	-3.6813	-13.5743	-3.6813	-12.2321
75.8298	81.4433	75.8298	80.8619	-15.0457	-12.5594	-15.0457	-9.6323
99.4186	88.8122	99.4186	84.0958	-10.2289	-7.21925	-10.2289	-5.40154
81.1792	75.3356	81.1792	84.2076	0.0166	-0.811671	0.0166	-2.79122
94.4575	92.2018	94.4575	86.8842	-13.6915	-10.0208	-13.6915	-7.61971
48.5605	66.4549	48.5605	70.8119	-14.1959	-6.20051	-14.1959	-4.70741
28.0898	35.6926	28.0898	42.4956	-0.4298	-4.99265	-0.4298	-5.73951
87.8875	87.4261	87.8875	88.8	-0.2675	-2.72756	-0.2675	-3.50405
109.028	98.5998	109.028	97.7337	-6.5504	-6.47887	-6.5504	-5.88036
63.356	55.2996	63.356	49.3973	-7.1523	-3.84774	-7.1523	-5.11675
58.0543	65.5408	58.0543	66.8726	-14.5327	-12.2129	-14.5327	-10.9865
68.7937	81.416	68.7937	82.2628	-15.2483	-8.54935	-15.2483	-8.77366
68.3363	96.4945	68.3363	104.081	-3.9445	-6.42686	-3.9445	-6.72095
104.268	91.0895	104.268	90.4815	0.5432	-4.39557	0.5432	-4.52276
36.5704	43.7428	36.5704	55.2692	-0.6375	-2.33962	-0.6375	-4.44637
87.0917	82.379	87.0917	80.2832	-25.3651	-15.1814	-25.3651	-10.6982
66.1234	45.8085	66.1234	52.7577	-19.7762	-9.75004	-19.7762	-10.6505
106.257	82.5199	106.257	73.9124	-0.1072	-4.69841	-0.1072	-3.33314
89.7288	68.9787	89.7288	70.9993	-4.7382	-10.0696	-4.7382	-8.91996
34.2073	60.0161	34.2073	65.8209	-16.1535	-13.1306	-16.1535	-9.6352
104.599	82.6546	104.599	86.4055	-2.176	-4.82349	-2.176	-3.3067
60.6312	49.9301	60.6312	61.5573	-12.0758	-13.637	-12.0758	-11.6927
48.0522	52.953	48.0522	54.476	-1.1662	-6.25525	-1.1662	-6.27926
78.8057	85.0043	78.8057	90.0334	-0.9425	0.161823	-0.9425	0.00495677
54.047	57.2295	54.047	55.4311	-31.9309	-12.3133	-31.9309	-12.6025
51.1368	53.9136	51.1368	52.1833	-22.0911	-14.0419	-22.0911	-11.4291
109.81	94.3224	109.81	86.4048	-6.3057	-7.87037	-6.3057	-5.37663
102.261	92.3826	102.261	90.4596	-1.1847	-7.49518	-1.1847	-6.72977
31.6973	58.0484	31.6973	63.8837	-12.4827	-8.38392	-12.4827	-7.48465
93.1371	73.6165	93.1371	67.5359	-0.8537	-5.34043	-0.8537	-5.03922
20.0952	34.4686	20.0952	39.7085	-1.3162	-9.23674	-1.3162	-9.15357
61.7461	83.092	61.7461	85.2287	-8.6526	-9.81571	-8.6526	-9.49513
65.6868	76.9076	65.6868	81.6499	-16.9813	-6.71786	-16.9813	-6.13129
104.483	103.858	104.483	98.2587	-0.7196	-3.45482	-0.7196	-5.40246
107.297	81.482	107.297	84.1996	-14.1499	-9.28265	-14.1499	-8.2592
66.646	79.9853	66.646	81.6868	-22.6401	-6.26254	-22.6401	-6.16389
104.748	103.384	104.748	111.352	-17.4626	-11.2962	-17.4626	-9.15609
107.319	91.9204	107.319	87.1807	-0.4141	-5.23512	-0.4141	-3.93047
98.5184	73.1872	98.5184	80.7324	-1.0483	-5.52043	-1.0483	-6.09289
52.271	46.4731	52.271	52.3285	-6.6563	-7.62555	-6.6563	-9.69059
104.424	98.5183	104.424	92.6072	-3.2157	-12.1339	-3.2157	-14.2586
103.2	88.4917	103.2	86.8442	-29.3744	-9.60232	-29.3744	-8.60698
85.6804	74.99	85.6804	79.9494	-26.2369	-6.5384	-26.2369	-7.10947
127.585	103.662	127.585	95.5327	-1.5449	-2.83683	-1.5449	-1.08929
71.9062	65.7249	71.9062	70.0897	-16.8529	-2.45697	-16.8529	-1.21893
84.1529	77.9873	84.1529	71.7098	-11.3104	-9.45312	-11.3104	-7.59826
85.4875	67.2927	85.4875	64.8663	-17.3563	-6.61997	-17.3563	-8.52034
87.0525	87.7247	87.0525	93.9284	-2.9779	-14.0808	-2.9779	-6.87818
112.192	99.0849	112.192	99.6453	-2.0387	-4.25703	-2.0387	-3.88651
99.0087	78.1627	99.0087	77.0376	-0.4657	-4.4131	-0.4657	-5.16273
101.699	89.522	101.699	97.2758	-16.1544	-7.97363	-16.1544	-9.55948
62.5875	78.5014	62.5875	85.3016	-4.7967	-3.95314	-4.7967	-3.25644
105.107	102.757	105.107	103.596	-0.7688	-4.55686	-0.7688	-5.11161
90.3576	90.0715	90.3576	87.4822	-3.1782	-1.05621	-3.1782	-0.411861
95.8181	91.8869	95.8181	88.4016	-11.2286	-11.7224	-11.2286	-10.8334
101.39	87.966	101.39	94.2953	0.0396	-4.56374	0.0396	-3.19682
94.9313	73.9366	94.9313	69.6157	-4.6134	-9.70984	-4.6134	-7.89463
92.0255	82.7982	92.0255	84.622	-0.209	-2.76619	-0.209	-4.32111
53.1275	94.6191	53.1275	92.158	-14.0147	-5.34079	-14.0147	-6.16664
50.8544	44.4727	50.8544	49.5182	-0.194	-6.82174	-0.194	-7.83882
62.2619	51.0518	62.2619	65.4933	0.9406	-1.67835	0.9406	-2.34878
20.8332	25.7934	20.8332	38.9654	-7.8978	-6.87547	-7.8978	-6.55534
89.2025	88.0647	89.2025	87.4438	-3.5195	-1.96801	-3.5195	-5.01383
37.2538	40.4311	37.2538	52.0257	-0.6425	-3.75907	-0.6425	-3.42498
74.2106	71.0063	74.2106	73.5434	0.5206	-7.31442	0.5206	-6.26198
111.822	96.1519	111.822	95.1045	-0.4947	-5.18158	-0.4947	-4.95436
74.8673	98.5214	74.8673	92.7614	-2.7074	-2.47525	-2.7074	-3.362
67.7316	71.048	67.7316	66.3866	-5.8758	-8.44386	-5.8758	-6.88603
85.0735	55.1347	85.0735	54.3013	-13.6032	-9.13023	-13.6032	-8.96897
74.65	73.7359	74.65	72.5735	-9.7431	-3.16431	-9.7431	-3.86883
32.6306	38.3488	32.6306	32.4429	-22.3299	-17.4974	-22.3299	-14.131
29.3607	24.7948	29.3607	31.5135	-1.4114	-4.96465	-1.4114	-5.02014
83.4181	69.7268	83.4181	67.4264	-1.9756	-6.0424	-1.9756	-5.7447
94.5861	74.2974	94.5861	72.5071	-0.0969	-2.45531	-0.0969	-3.7899
112.559	98.0118	112.559	95.9071	-1.2447	-3.77341	-1.2447	-4.94716
46.0517	45.2467	46.0517	65.7235	-1.4978	-6.04054	-1.4978	-5.44441
80.1463	79.2562	80.1463	74.8186	-1.1245	-6.96695	-1.1245	-6.04811
111.689	98.2058	111.689	99.3764	-15.2647	-5.95284	-15.2647	-6.23292
69.0843	56.2323	69.0843	59.9882	0.0745	0.734476	0.0745	1.13514
38.8345	64.0331	38.8345	68.9018	-2.759	-9.86145	-2.759	-7.44107
104.725	98.1053	104.725	99.1345	-13.5757	-6.60817	-13.5757	-4.41235
65.2268	61.4215	65.2268	67.4034	-14.1731	-7.45727	-14.1731	-9.9948
115.414	99.1337	115.414	96.1442	-11.3226	-12.5979	-11.3226	-12.9272
84.4618	87.0972	84.4618	82.1669	-3.9137	-3.67463	-3.9137	-2.9054
115.585	77.9368	115.585	66.7262	-17.9044	-5.88747	-17.9044	-8.28657
94.1018	98.8255	94.1018	103.656	-1.1219	-7.01321	-1.1219	-7.66083
16.983	43.2212	16.983	39.6259	0.6007	0.706473	0.6007	-0.584259
58.4845	54.4622	58.4845	60.002	-4.8491	-9.36405	-4.8491	-7.5088
84.3215	68.1099	84.3215	69.8684	-1.2325	-3.4264	-1.2325	0.786372
62.1865	74.7193	62.1865	77.6821	-24.3803	-12.1808	-24.3803	-12.3796
102.996	90.5455	102.996	87.8868	-12.5625	-1.55144	-12.5625	-3.50112
85.7624	93.0724	85.7624	85.4194	-11.8127	-11.4846	-11.8127	-11.0421
75.4576	58.017	75.4576	57.3135	-17.2753	-6.89285	-17.2753	-6.93772
127.699	120.635	127.699	122.177	-0.3085	-4.05254	-0.3085	-2.5007
79.6329	83.7391	79.6329	82.8744	-1.095	-1.21316	-1.095	-3.26361
54.2467	73.7537	54.2467	79.9715	-1.0788	-3.32264	-1.0788	-5.93913
60.1566	61.6018	60.1566	72.1495	2.0765	-6.61655	2.0765	-7.1267
50.7312	54.6902	50.7312	61.9463	0.2868	-1.28816	0.2868	-1.60055
113.619	96.6937	113.619	97.9604	0.6222	-5.21358	0.6222	-4.43018
100.03	97.2825	100.03	94.4131	-4.078	-3.21556	-4.078	-3.05956
89.9233	79.1163	89.9233	79.9045	0.6779	-2.84778	0.6779	-2.83904
114.363	99.3732	114.363	94.3001	-1.8019	-2.02192	-1.8019	-1.45181
104.623	91.2977	104.623	89.2616	-0.5996	-3.40632	-0.5996	-4.18677
69.7338	85.0551	69.7338	80.4258	-19.0723	-9.64947	-19.0723	-6.80551
85.6372	78.2686	85.6372	78.9431	-13.3408	-7.7369	-13.3408	-7.41897
92.2958	102.852	92.2958	99.4876	0.0305	-10.3164	0.0305	-10.2841
22.4422	45.317	22.4422	51.1269	-0.8173	-3.87658	-0.8173	-2.86947
20.4437	43.7713	20.4437	40.2462	-14.0404	-8.65963	-14.0404	-6.60031
60.6804	56.5744	60.6804	76.3614	-0.7167	-3.03032	-0.7167	-5.97831
87.995	63.9612	87.995	69.8511	-2.2882	-6.01953	-2.2882	-7.65797
56.9875	73.9669	56.9875	69.8797	-3.3885	-6.89152	-3.3885	-6.65673
46.8529	48.8371	46.8529	45.2804	-2.518	-7.44006	-2.518	-5.84226
79.3456	91.3924	79.3456	86.6489	-3.0699	-7.73915	-3.0699	-7.80965
86.7585	76.9466	86.7585	77.6847	-0.2723	-2.14787	-0.2723	-3.60461
80.1161	72.1534	80.1161	72.3351	-1.1941	-2.0834	-1.1941	-1.67217
34.5621	46.9557	34.5621	51.2614	-1.5711	-5.3012	-1.5711	-3.20498
93.8432	91.4148	93.8432	83.8472	-7.5291	-11.5045	-7.5291	-8.73198
92.833	100.487	92.833	103.902	-3.9313	-0.908728	-3.9313	-2.26775
81.592	83.0026	81.592	81.2655	-0.2187	-3.33502	-0.2187	-2.70834
83.9951	82.3427	83.9951	80.6094	-10.6946	-6.91432	-10.6946	-9.87303
79.8339	96.5729	79.8339	89.3973	-6.1638	-1.68397	-6.1638	-3.64188
62.4458	69.6956	62.4458	75.2503	-10.3886	-9.88893	-10.3886	-10.4098
70.9931	70.3732	70.9931	81.1169	-0.9553	-4.45559	-0.9553	-4.47753
13.9007	49.277	13.9007	44.316	-13.1125	-17.0079	-13.1125	-18.0113
92.7514	94.0857	92.7514	82.2821	-16.9009	-11.0009	-16.9009	-7.40172
75.3281	88.7997	75.3281	88.3276	-0.7045	-5.55445	-0.7045	-7.87522
80.6238	98.3384	80.6238	95.6106	-8.9255	-5.25773	-8.9255	-4.78945
79.6866	74.7135	79.6866	69.5685	-4.2115	-2.72282	-4.2115	-2.71445
83.3396	87.9095	83.3396	78.2352	-20.2277	-7.88627	-20.2277	-8.20222
68.9537	55.236	68.9537	58.8902	-0.6872	-8.42283	-0.6872	-8.49651
91.577	90.7731	91.577	90.1255	-2.5223	1.24469	-2.5223	1.51645
20.5606	48.0099	20.5606	54.6606	-16.6256	-8.93014	-16.6256	-7.55167
45.9433	61.6781	45.9433	68.4942	-8.2974	-1.70296	-8.2974	-1.81083
105.601	89.7944	105.601	88.3904	-1.4949	-6.19827	-1.4949	-5.40276
64.3145	95.2849	64.3145	94.769	0.3225	-2.63584	0.3225	-3.61744
88.3609	76.3326	88.3609	68.9876	-15.2178	-9.42488	-15.2178	-8.75243
110.834	105.401	110.834	99.4084	0.2679	-3.21181	0.2679	-5.96467
91.0574	79.776	91.0574	82.081	-22.6052	-10.7871	-22.6052	-11.1898
105.472	76.701	105.472	76.8436	-31.1161	-13.4355	-31.1161	-12.6391
38.9634	29.7446	38.9634	34.1093	-1.5245	-4.54471	-1.5245	-5.4526
84.9833	104.132	84.9833	101.492	-2.8374	-5.14376	-2.8374	-4.95992
65.3542	79.2689	65.3542	80.6337	-0.6113	2.3152	-0.6113	2.13169
22.2223	34.9816	22.2223	38.9557	-18.6388	-13.8583	-18.6388	-15.0905
62.9349	62.7552	62.9349	46.1085	-1.0567	-5.22466	-1.0567	-4.15539
22.4525	45.652	22.4525	42.1362	-2.4723	-6.69235	-2.4723	-5.45494
77.701	74.6563	77.701	72.934	-0.5872	-11.1929	-0.5872	-10.4492
57.4479	84.0734	57.4479	71.9022	-1.8619	-5.77208	-1.8619	-3.8334
104.618	96.6096	104.618	93.2972	-0.6296	-4.45282	-0.6296	-1.14702
72.8937	88.0539	72.8937	82.4998	-0.1079	-4.25278	-0.1079	-2.00388
80.6579	80.175	80.6579	83.3243	-0.0791	-4.96054	-0.0791	-5.76315
77.6813	77.8481	77.6813	84.8984	-1.7082	-4.02451	-1.7082	-4.20405
91.9813	69.8054	91.9813	63.3743	-1.3284	-3.57601	-1.3284	-2.99131
67.7285	83.4805	67.7285	83.8316	-2.1815	-5.37142	-2.1815	-5.3351
27.897	66.6561	27.897	61.2587	-0.0779	-4.68151	-0.0779	-6.45776
60.9227	65.3557	60.9227	68.0983	-23.0645	-9.06647	-23.0645	-7.89341
69.8255	88.128	69.8255	90.453	-0.0702	-7.61576	-0.0702	-8.88344
80.7061	68.3548	80.7061	61.3096	0.6886	-7.52241	0.6886	-9.10499
72.2599	74.3257	72.2599	72.9372	-9.5698	-16.3232	-9.5698	-15.5129
64.5381	63.6957	64.5381	69.3823	-16.2726	-4.19947	-16.2726	-6.5777
89.5006	90.9312	89.5006	85.1521	-3.353	-4.7398	-3.353	-5.30128
73.055	78.6742	73.055	82.3443	-1.8511	-7.2069	-1.8511	-8.24717
75.4446	85.8828	75.4446	88.5917	0.8793	-7.41845	0.8793	-6.82012
89.2711	94.1977	89.2711	96.4083	-17.7659	-9.68383	-17.7659	-8.60238
72.1822	93.7825	72.1822	92.7494	-12.0695	-3.83776	-12.0695	-2.96458
71.0268	79.0348	71.0268	71.5477	-10.3016	-8.19775	-10.3016	-6.6991
34.5595	40.4987	34.5595	49.631	-0.3788	-4.6189	-0.3788	-4.2131
22.4182	49.7473	22.4182	53.9881	-23.6216	-11.445	-23.6216	-10.4256
87.5788	83.5424	87.5788	81.3634	-0.6668	-1.59008	-0.6668	-3.26667
92.7667	92.0576	92.7667	95.774	-3.7398	-9.14829	-3.7398	-5.59093
83.0899	84.9663	83.0899	87.2976	-3.2418	-5.07836	-3.2418	-7.42889
103.934	82.0486	103.934	74.4973	-7.6816	-10.8554	-7.6816	-12.5608
87.9168	86.0618	87.9168	80.0342	-1.4508	-5.70429	-1.4508	-4.18579
83.4717	82.0127	83.4717	85.5907	-34.284	-20.0822	-34.284	-19.0142
97.768	95.6117	97.768	97.6745	-6.2278	-5.56807	-6.2278	-2.2473
89.3252	88.3997	89.3252	91.9528	-0.0467	-3.13319	-0.0467	-6.01385
114.835	96.5976	114.835	83.0442	-0.2709	-5.60159	-0.2709	-4.54966
82.9379	75.2474	82.9379	70.9611	-0.4309	-4.05933	-0.4309	-3.36092
87.9386	99.0406	87.9386	99.5817	-8.9839	-10.0276	-8.9839	-10.2008
41.3283	43.1041	41.3283	49.9628	-10.9687	-8.80539	-10.9687	-8.68414
102.623	82.3731	102.623	80.8019	-13.8448	-8.52645	-13.8448	-4.17327
96.536	93.4464	96.536	95.5617	-2.753	-4.96152	-2.753	-5.53894
66.7419	78.2514	66.7419	70.6642	-15.5223	-8.29819	-15.5223	-8.77735
53.0887	71.6379	53.0887	69.8616	-20.3139	-17.6232	-20.3139	-17.2723
27.6007	42.4029	27.6007	35.3637	-9.3391	-11.4038	-9.3391	-7.77819
78.38	115.205	78.38	115.632	-0.0344	-3.45359	-0.0344	-2.60933
50.2051	65.169	50.2051	63.8892	-3.32	-2.92483	-3.32	-3.10218
37.5186	40.2263	37.5186	57.2698	-3.5632	-4.80865	-3.5632	-6.19627
110.172	101.576	110.172	88.2667	-2.6435	-2.4966	-2.6435	-3.33434
54.637	86.46	54.637	78.9813	-8.7241	-6.50856	-8.7241	-6.49651
108.564	92.2819	108.564	91.6147	-0.009	-5.81275	-0.009	-4.55338
68.5282	53.2388	68.5282	45.9581	-0.6491	-2.7142	-0.6491	-4.35782
62.8368	59.8784	62.8368	60.5695	-13.9321	-7.95612	-13.9321	-6.81777
86.1891	87.486	86.1891	88.6942	-12.301	-5.99431	-12.301	-4.3091
82.3437	82.505	82.3437	83.2362	-2.0038	-2.72151	-2.0038	-1.62157
70.5147	63.8205	70.5147	65.0692	0.1915	-1.28424	0.1915	-3.48817
81.0388	85.7964	81.0388	82.3535	-0.605	-5.33543	-0.605	-4.30585
90.6732	100.109	90.6732	94.4953	-17.0872	-12.5069	-17.0872	-11.2368
88.7885	77.9666	88.7885	87.9305	-0.4919	-7.58913	-0.4919	-7.29336
66.0869	82.0497	66.0869	77.2561	-1.8643	-5.7786	-1.8643	-5.88891
43.116	50.3809	43.116	44.743	-0.3996	-3.7675	-0.3996	-5.99503
93.4817	71.3957	93.4817	79.2713	-0.3708	-2.39064	-0.3708	0.493051
86.2589	81.4529	86.2589	83.4085	-0.1792	-1.73778	-0.1792	-0.39753
90.5636	87.3953	90.5636	86.1708	-1.1434	-1.16513	-1.1434	-2.48138
86.6628	79.571	86.6628	81.5504	-9.9009	-7.48747	-9.9009	-4.25234
50.1408	49.0742	50.1408	50.5684	-2.299	-5.03534	-2.299	-3.32636
103.512	85.1835	103.512	81.9634	-1.221	-7.40654	-1.221	-7.0185
97.6299	71.2795	97.6299	72.099	-0.6621	-0.98565	-0.6621	-1.64777
60.3729	54.7049	60.3729	49.0207	-1.2347	-7.08037	-1.2347	-4.65919
97.5964	78.9221	97.5964	82.1591	-2.8944	-6.54456	-2.8944	-7.50462
98.8179	81.5337	98.8179	86.8558	-13.7898	-10.1586	-13.7898	-9.69481
95.8965	83.6124	95.8965	86.5672	0.3181	-0.867336	0.3181	2.38479
11.383	36.0942	11.383	35.9518	-1.6513	-6.70061	-1.6513	-7.4839
84.983	85.8204	84.983	86.1643	-10.8075	-3.68076	-10.8075	-3.72359
102.188	72.878	102.188	68.5188	-11.0838	-8.51064	-11.0838	-6.06593
67.7286	77.5367	67.7286	78.2379	-0.1562	-2.77539	-0.1562	-3.89126
83.1236	86.7802	83.1236	90.5724	-10.816	-6.34699	-10.816	-7.60745
72.3839	77.6669	72.3839	75.8635	-12.464	-8.84215	-12.464	-7.92973
112.204	78.591	112.204	76.154	-28.6108	-6.81432	-28.6108	-3.7932
100.779	79.9873	100.779	70.9528	-17.512	-8.98085	-17.512	-8.13339
48.0846	54.9124	48.0846	47.2295	-0.9718	-0.0258099	-0.9718	-0.449534
23.4065	48.0643	23.4065	55.1959	-10.3277	-5.64981	-10.3277	-5.78971
53.4831	73.0951	53.4831	68.7611	-18.4409	-8.47786	-18.4409	-8.37081
91.6337	85.3902	91.6337	86.4734	-4.464	-2.61444	-4.464	-0.83111
97.6412	80.4447	97.6412	79.4481	-5.4978	-8.82196	-5.4978	-7.09337
72.095	56.4333	72.095	53.4	-1.2552	-5.58456	-1.2552	-9.13174
51.2428	76.3528	51.2428	71.0076	-1.1567	-5.0042	-1.1567	-5.80542
33.5623	63.7686	33.5623	60.6565	-0.7864	-1.98685	-0.7864	-2.87801
61.7193	74.5022	61.7193	83.9499	-0.7946	-4.19943	-0.7946	-3.53161
85.2549	84.0839	85.2549	79.1283	-1.7734	-8.76939	-1.7734	-6.11074
61.8745	62.7807	61.8745	62.9511	-7.42	-6.88761	-7.42	-6.87073
92.0576	88.3393	92.0576	82.2381	-25.5547	-7.33186	-25.5547	-6.25973
72.6427	91.2035	72.6427	96.17	-4.3986	-7.00382	-4.3986	-6.27239
88.4697	95.4306	88.4697	81.3624	0.0458	-4.38632	0.0458	-1.59984
32.8626	43.8783	32.8626	34.0515	0.0386	-1.64776	0.0386	-0.813101
96.0029	91.7309	96.0029	92.8561	0.4787	-5.6463	0.4787	-5.2611
97.0365	65.4605	97.0365	62.783	-1.9719	-5.12732	-1.9719	-4.35416
64.2916	62.7502	64.2916	74.6573	-1.249	-1.64518	-1.249	-2.31247
13.1566	63.0636	13.1566	63.5133	-4.6733	-0.846931	-4.6733	-2.08043
74.1002	71.9913	74.1002	65.4559	-0.8585	-5.20246	-0.8585	-5.87009
94.0692	73.3591	94.0692	73.3757	-8.4079	-4.91137	-8.4079	-5.34431
114.255	103.815	114.255	98.597	-1.6212	-3.81697	-1.6212	-3.91323
16.7332	26.46	16.7332	22.2136	-25.7361	-8.80065	-25.7361	-7.51455
49.6589	63.4664	49.6589	59.1977	-2.8874	-10.6942	-2.8874	-8.68499
46.9112	69.9778	46.9112	79.7301	-1.1892	0.927358	-1.1892	-0.0882268
83.3429	76.5415	83.3429	69.861	-5.5038	-5.32887	-5.5038	-5.43973
41.115	67.3705	41.115	70.5928	-3.2771	-0.143843	-3.2771	1.66485
60.0822	63.0787	60.0822	62.2363	-0.352	-3.25297	-0.352	-3.12994
55.3071	41.6584	55.3071	57.4492	-3.5868	-6.1381	-3.5868	-6.93601
94.1478	89.1824	94.1478	89.9343	0.1407	-3.39136	0.1407	-4.20227
94.6772	87.0395	94.6772	90.8367	-17.6453	-5.63061	-17.6453	-4.67983
88.3456	81.3682	88.3456	81.6369	-3.5619	-4.85615	-3.5619	-4.5996
98.3994	86.3847	98.3994	81.4004	0.0025	-3.95606	0.0025	-3.41962
30.1663	66.5266	30.1663	66.6864	-0.5905	-8.30047	-0.5905	-7.88123
13.7104	32.5911	13.7104	44.4623	-8.7659	-5.17347	-8.7659	-5.19191
115.459	81.9332	115.459	82.7503	-1.9761	-5.02426	-1.9761	-4.35978
108.835	96.565	108.835	97.1869	-1.4063	-8.39162	-1.4063	-6.17841
97.7261	110.832	97.7261	107.62	-18.0159	-11.5465	-18.0159	-10.5896
22.9553	56.4351	22.9553	64.8561	-3.1413	-1.75421	-3.1413	-2.721
95.6174	81.7297	95.6174	87.1724	0.0834	-8.4234	0.0834	-7.72192
98.9001	84.2863	98.9001	78.363	-0.0598	-2.38908	-0.0598	-2.42236
104.506	77.1512	104.506	75.795	-3.4582	-4.94111	-3.4582	-2.78876
66.5107	65.2804	66.5107	67.3206	-0.1371	-6.12032	-0.1371	-7.13661
63.5153	64.1498	63.5153	63.5929	-3.205	-9.72873	-3.205	-7.90597
73.9353	63.6957	73.9353	65.1121	-8.6865	-12.7224	-8.6865	-10.3917
110.109	93.9832	110.109	81.8085	-15.3824	-10.512	-15.3824	-8.52021
102.867	101.29	102.867	105.184	-4.1068	-6.46739	-4.1068	-6.52389
81.1945	86.0018	81.1945	94.388	-0.4295	-1.89701	-0.4295	-1.01401
93.6547	87.6433	93.6547	83.9108	-1.539	-7.95975	-1.539	-6.01536
57.2254	79.8043	57.2254	82.9302	-3.2519	-8.1969	-3.2519	-4.95614
69.1547	71.2159	69.1547	74.8818	-2.5887	-1.74656	-2.5887	-0.0428917
85.1095	87.2022	85.1095	92.5569	-0.9054	-1.24352	-0.9054	-2.13067
97.8922	79.6369	97.8922	81.9043	-0.1266	1.42907	-0.1266	1.97899
57.5565	63.7148	57.5565	69.516	-25.3053	-6.39682	-25.3053	-4.74038
75.332	55.5055	75.332	52.5819	-25.5967	-9.80908	-25.5967	-8.64921
20.9291	47.8756	20.9291	38.7954	-5.9041	-9.00832	-5.9041	-8.13916
71.0749	89.5848	71.0749	87.9379	-2.2757	-5.80765	-2.2757	-6.38239
50.08	85.6364	50.08	81.8731	-0.6506	0.336959	-0.6506	-0.194885
79.8766	110.21	79.8766	103.506	-2.2485	-3.39282	-2.2485	-1.97214
41.2458	64.5558	41.2458	70.8141	-16.101	-10.3699	-16.101	-9.0212
90.9022	79.4174	90.9022	76.3184	-1.5428	-5.07997	-1.5428	-3.98626
19.388	66.4453	19.388	64.386	-0.4468	-4.25722	-0.4468	-5.2516
86.5634	67.053	86.5634	73.8517	-14.3249	-14.3863	-14.3249	-10.6086
80.1006	88.0671	80.1006	97.1242	-1.5035	-4.06179	-1.5035	-3.15764
114.376	113.899	114.376	116.097	-13.8586	-12.0811	-13.8586	-11.0532
71.0817	90.6054	71.0817	85.4813	-3.9036	-8.67721	-3.9036	-9.86506
34.0572	51.3553	34.0572	49.0667
31.1062	61.8103	31.1062	57.1615
88.3324	84.4787	88.3324	98.2911
64.8882	68.6121	64.8882	70.8588
79.1794	80.3349	79.1794	69.4824
75.1323	70.5159	75.1323	68.8276
114.412	117.769	114.412	118.904
89.7057	90.2772	89.7057	90.5392
68.6815	68.8444	68.6815	74.8091
63.527	55.0811	63.527	56.8623
56.33	74.5224	56.33	77.7057
81.4498	81.1433	81.4498	76.5215
81.73	82.0829	81.73	87.4007
100.732	94.2126	100.732	89.5258
71.4149	68.5656	71.4149	61.9671
86.2438	84.1652	86.2438	90.0226
88.3489	85.9461	88.3489	82.9262
97.1149	85.3471	97.1149	81.6645
93.2754	90.6894	93.2754	96.0176
62.8751	85.0148	62.8751	86.7488
87.9495	65.649	87.9495	70.5885
104.575	96.0895	104.575	93.8215
102.64	77.5504	102.64	85.7606
92.5527	94.9222	92.5527	92.2817
94.3735	75.9791	94.3735	71.7789
92.1674	90.8309	92.1674	95.7482
18.468	55.2006	18.468	54.7979
101.913	76.7499	101.913	75.2235
80.2295	77.8763	80.2295	76.8742
91.7813	87.2065	91.7813	88.4652
62.2	84.9315	62.2	85.0323
105.188	86.9951	105.188	88.6288
97.5979	92.468	97.5979	86.6335
60.5476	56.0565	60.5476	49.3787
97.3635	85.9309	97.3635	87.3468
69.7894	74.5095	69.7894	73.5882
111.97	85.0654	111.97	87.9782
42.0583	48.5353	42.0583	52.4633
98.4784	88.8027	98.4784	91.1957
98.5475	81.1305	98.5475	78.4127
96.3586	78.4521	96.3586	80.4292
92.3076	70.9484	92.3076	73.7651
30.6947	67.5833	30.6947	69.8626
96.0034	88.8476	96.0034	88.481
84.8093	66.8029	84.8093	67.614
21.8661	30.7624	21.8661	34.326
62.4747	83.3125	62.4747	82.3162
92.2757	91.8382	92.2757	90.8348
103.017	105.565	103.017	101.249
106.422	95.3289	106.422	97.3024
75.5918	67.0076	75.5918	77.7192
32.7254	55.3997	32.7254	58.8745
98.3748	101.598	98.3748	101.581
72.3018	79.5838	72.3018	81.8906
111.372	97.8522	111.372	90.4116
129.45	127.075	129.45	123.472
60.0551	49.9943	60.0551	51.1897
36.0922	47.4131	36.0922	42.0943
98.6076	77.127	98.6076	80.8094
72.8161	95.4425	72.8161	88.9072
95.911	91.3124	95.911	88.5874
38.5607	64.6178	38.5607	62.9001
65.4901	81.5214	65.4901	85.3181
107.006	99.3308	107.006	91.2222
49.7558	46.2106	49.7558	48.5238
88.22	94.3144	88.22	92.5339
57.3099	54.0333	57.3099	56.032
78.0092	84.4841	78.0092	80.776

## Sheet: Figure 4
Performance of risk scores by risk equations and the multi-site models in all samples and samples with baseline eGFR >= 30 (related to Figure 4)
	AUROC		AUPR
Models	All samples	Samples with baseline eGFR >=30	All samples	Samples with baseline eGFR >=30
Negative of baseline eGFR	0.918635	0.845435	0.738121	0.324741
Risk Equation (JADE risk model)	0.928125	0.925679	0.332074	0.27924
Risk Equation (UKPDS-OM2)	0.884585	0.816934	0.402396	0.118781
Multi-site model (with covariates)	0.937837	0.883712	0.72507	0.3616
Multi-site model (without covariates)	0.919832	0.848622	0.700867	0.322267

## Sheet: Supplementary Figure 2
Comparing correlation of methylation values between 12 techinical replicates and 1000 random sample pairs (related to Supplementary Figure 2)
Background	Replicates
0.993409	0.999043
0.99239	0.997441
0.992316	0.997351
0.986133	0.998218
0.98659	0.999186
0.986688	0.997079
0.992558	0.997982
0.990069	0.998986
0.98982	0.998463
0.991435	0.998075
0.994363	0.998835
0.992485	0.998796
0.993728
0.991129
0.991633
0.988391
0.991283
0.992583
0.993674
0.992269
0.990504
0.992596
0.983339
0.993998
0.992616
0.994278
0.991798
0.993103
0.988266
0.989432
0.99055
0.994258
0.990655
0.993001
0.992392
0.993772
0.993232
0.992135
0.99109
0.98406
0.991277
0.993888
0.993222
0.992574
0.993849
0.99177
0.974441
0.99325
0.993429
0.991113
0.99287
0.990757
0.991455
0.992767
0.990338
0.992793
0.99048
0.992228
0.989002
0.990143
0.993247
0.991269
0.990483
0.986969
0.988335
0.987971
0.985488
0.991489
0.990572
0.990578
0.994443
0.991551
0.992453
0.99428
0.992492
0.993734
0.990809
0.987047
0.994883
0.987546
0.980108
0.989752
0.993203
0.993621
0.990898
0.992491
0.990569
0.993061
0.974284
0.991362
0.991928
0.990324
0.993243
0.994221
0.991992
0.991393
0.992411
0.994389
0.991622
0.990065
0.985147
0.993424
0.990582
0.993308
0.991479
0.993168
0.985946
0.993785
0.988793
0.992179
0.988955
0.990019
0.993937
0.990852
0.993368
0.99311
0.971762
0.992561
0.989293
0.994417
0.994668
0.99351
0.992552
0.992385
0.993685
0.992571
0.991558
0.991246
0.985735
0.994274
0.989196
0.986993
0.992288
0.989714
0.9906
0.99036
0.991176
0.991795
0.994859
0.992718
0.993301
0.98785
0.992531
0.992005
0.989657
0.991395
0.988705
0.993356
0.992673
0.991691
0.993196
0.993832
0.993042
0.991316
0.988042
0.989692
0.992763
0.983052
0.985956
0.990926
0.990879
0.990653
0.992002
0.984442
0.993709
0.990376
0.989085
0.992185
0.991443
0.993541
0.993887
0.993054
0.993294
0.987027
0.987515
0.992077
0.986641
0.986014
0.986425
0.984145
0.980641
0.992707
0.993896
0.99323
0.98597
0.982657
0.987261
0.990276
0.993507
0.992718
0.993489
0.985896
0.985159
0.993933
0.992065
0.99346
0.992805
0.993761
0.992279
0.993972
0.991791
0.991718
0.991815
0.992265
0.991289
0.989925
0.992887
0.988872
0.976435
0.990815
0.994162
0.989807
0.991918
0.99448
0.991993
0.989331
0.992279
0.994148
0.990917
0.994108
0.99241
0.992742
0.993592
0.990667
0.992873
0.992979
0.992695
0.991128
0.989923
0.991146
0.993738
0.99366
0.992978
0.99022
0.988543
0.993777
0.986889
0.993635
0.991887
0.992025
0.993541
0.989354
0.989356
0.990038
0.992393
0.993739
0.992797
0.993667
0.988885
0.99351
0.994279
0.989965
0.993371
0.994405
0.99058
0.993738
0.988207
0.994147
0.992219
0.993648
0.989811
0.992538
0.993468
0.990152
0.985117
0.992529
0.98793
0.992562
0.993791
0.992412
0.992654
0.992262
0.991604
0.992361
0.991181
0.991129
0.992227
0.991769
0.99273
0.992975
0.99377
0.990796
0.992413
0.989488
0.989319
0.992275
0.970888
0.98646
0.991352
0.993793
0.9903
0.986671
0.987958
0.993278
0.994162
0.990637
0.993131
0.992919
0.991354
0.991066
0.993836
0.991173
0.988649
0.99386
0.992897
0.983714
0.988528
0.988392
0.991236
0.993911
0.980722
0.980607
0.987109
0.985864
0.989952
0.991522
0.99332
0.988829
0.991
0.98899
0.989498
0.992512
0.991128
0.993524
0.993776
0.987877
0.990636
0.992065
0.992618
0.993721
0.991287
0.990493
0.987252
0.990263
0.993043
0.991254
0.990636
0.994142
0.993683
0.992465
0.992727
0.993329
0.992634
0.992569
0.992156
0.993033
0.993798
0.992556
0.990978
0.991097
0.994515
0.99383
0.988594
0.992021
0.990308
0.991103
0.993465
0.992167
0.978388
0.992017
0.98916
0.991189
0.99167
0.994522
0.990255
0.990324
0.991834
0.95516
0.991527
0.993612
0.992145
0.991981
0.991566
0.984775
0.991119
0.993297
0.991001
0.9881
0.981832
0.988582
0.988617
0.988469
0.990704
0.992447
0.982913
0.991949
0.991588
0.993529
0.992595
0.98634
0.992049
0.990167
0.991669
0.989097
0.992165
0.991056
0.993109
0.989181
0.988099
0.994176
0.990778
0.985741
0.993347
0.990558
0.989851
0.992669
0.993759
0.992573
0.993463
0.992207
0.9944
0.985718
0.994006
0.993066
0.989126
0.990252
0.984795
0.987686
0.992788
0.991196
0.993158
0.990516
0.987
0.986496
0.983511
0.988194
0.988454
0.993581
0.993354
0.992576
0.993521
0.993172
0.989224
0.957527
0.989166
0.994648
0.991784
0.985633
0.992744
0.994325
0.987784
0.989541
0.98859
0.989414
0.991098
0.990672
0.991789
0.992805
0.987956
0.994258
0.982763
0.992804
0.990778
0.99158
0.990858
0.992652
0.987258
0.987254
0.987331
0.992213
0.990394
0.993401
0.991846
0.991445
0.988756
0.991714
0.993048
0.992399
0.989661
0.957549
0.994199
0.99455
0.98874
0.991139
0.992833
0.991313
0.992336
0.993056
0.993232
0.984963
0.98714
0.991633
0.992191
0.975483
0.984728
0.98485
0.984487
0.992495
0.993257
0.993518
0.993773
0.979038
0.992188
0.991562
0.991066
0.995223
0.993393
0.993831
0.986637
0.98633
0.992229
0.990955
0.991238
0.988176
0.990935
0.989151
0.991618
0.991342
0.985923
0.988559
0.989321
0.986272
0.991971
0.992906
0.979963
0.993008
0.99428
0.991322
0.993625
0.989712
0.990433
0.993103
0.992733
0.988798
0.992615
0.993041
0.993599
0.993451
0.992815
0.993944
0.99175
0.992881
0.9916
0.991582
0.992207
0.988672
0.992196
0.990613
0.987801
0.992059
0.990937
0.990953
0.994655
0.99404
0.99249
0.989353
0.990972
0.993916
0.991623
0.994078
0.992973
0.989052
0.991142
0.99241
0.990793
0.992845
0.992719
0.990143
0.992889
0.986896
0.992408
0.993424
0.993435
0.992515
0.993318
0.990614
0.99211
0.990394
0.990511
0.992208
0.993001
0.98767
0.993924
0.990961
0.990522
0.99198
0.992427
0.98531
0.990065
0.989764
0.994644
0.990325
0.992401
0.992177
0.99063
0.991735
0.991262
0.987754
0.989828
0.992777
0.990221
0.98041
0.987421
0.987432
0.992668
0.983364
0.993429
0.993743
0.988146
0.992951
0.993396
0.99374
0.993486
0.991292
0.991748
0.990527
0.988808
0.991365
0.983655
0.986347
0.979423
0.991434
0.98731
0.989957
0.992659
0.987199
0.98989
0.982724
0.985923
0.993017
0.988632
0.989148
0.992639
0.99058
0.993474
0.991891
0.9924
0.991302
0.987807
0.989031
0.991609
0.992106
0.992648
0.98721
0.983263
0.992111
0.991926
0.990962
0.990828
0.990057
0.993194
0.991827
0.984537
0.989078
0.988091
0.991016
0.992006
0.99186
0.993099
0.991166
0.99107
0.991364
0.992651
0.991123
0.992245
0.993703
0.992419
0.993976
0.992103
0.994071
0.994569
0.990978
0.985063
0.993466
0.987494
0.99194
0.99081
0.991652
0.99299
0.992429
0.991766
0.990041
0.993142
0.991785
0.990791
0.993722
0.993144
0.992452
0.992271
0.992301
0.9909
0.992592
0.991319
0.993881
0.994225
0.99303
0.992622
0.993819
0.993606
0.99384
0.993502
0.990159
0.994579
0.994263
0.991702
0.993707
0.992148
0.991587
0.989057
0.991516
0.991816
0.99197
0.993962
0.989729
0.989725
0.982586
0.992075
0.989784
0.987578
0.992205
0.992853
0.993491
0.988486
0.988283
0.992374
0.991684
0.991211
0.99065
0.988166
0.990206
0.986728
0.982357
0.994077
0.993787
0.99323
0.979092
0.988259
0.985066
0.992206
0.989892
0.992492
0.992208
0.990672
0.991438
0.983692
0.988743
0.992318
0.994545
0.993686
0.992328
0.993204
0.993273
0.990566
0.983688
0.99136
0.992963
0.991169
0.989375
0.989295
0.98977
0.988223
0.991778
0.989161
0.9916
0.994256
0.990511
0.992777
0.994347
0.991874
0.992639
0.992191
0.993218
0.989881
0.991093
0.985915
0.987965
0.986681
0.994057
0.993893
0.99259
0.990187
0.993688
0.990267
0.993158
0.992337
0.99222
0.990554
0.991397
0.99158
0.993993
0.990678
0.992559
0.987299
0.990518
0.992522
0.989981
0.990134
0.993375
0.990232
0.987596
0.992749
0.992922
0.992116
0.985869
0.993497
0.989448
0.990635
0.993359
0.992677
0.991082
0.991931
0.994767
0.986788
0.98933
0.992105
0.994518
0.99308
0.991061
0.99348
0.990857
0.989886
0.994733
0.992287
0.991928
0.98379
0.993513
0.99194
0.983762
0.992561
0.991885
0.992526
0.991829
0.993512
0.991665
0.992931
0.990141
0.988832
0.990782
0.991686
0.993034
0.993015
0.992065
0.985824
0.989866
0.990646
0.992529
0.98635
0.988004
0.993839
0.992182
0.994401
0.99025
0.992419
0.990699
0.993267
0.989575
0.990289
0.98741
0.989474
0.990215
0.993845
0.991739
0.993632
0.99413
0.994138
0.991147
0.99213
0.992328
0.993404
0.989421
0.989492
0.991909
0.990705
0.993823
0.990778
0.98128
0.980026
0.993049
0.991394
0.989131
0.993909
0.990175
0.993723
0.99259
0.993223
0.992232
0.993658
0.993705
0.990131
0.989044
0.993055
0.993864
0.99319
0.994271
0.990078
0.989828
0.992725
0.989701
0.993722
0.993567
0.990633
0.992566
0.991396
0.991356
0.989569
0.991864
0.991593
0.991632
0.991245
0.993617
0.993107
0.992195
0.993933
0.993839
0.988409
0.991294
0.990151
0.990154
0.993099
0.990586
0.988884
0.991494
0.991964
0.992755
0.992162
0.991748
0.994806
0.993894
0.989362
0.990701
0.985265
0.991015
0.990894
0.990608
0.991575
0.991418
0.989084
0.993611
0.988556
0.987938
0.991195
0.992223
0.990368
0.99338
0.992706
0.992991
0.994319
0.992839
0.994017
0.990278
0.990568
0.992382
0.993369
0.985382
0.991191
0.991596
0.990614
0.990866
0.99425
0.992505
0.992566
0.992235
0.994149
0.989133
0.993621
0.98884
0.989071
0.984057
0.985485
0.992042
0.993896
0.991564
0.98996
0.987864
0.991936
0.994092
0.993256
0.992707
0.991938
0.992248
0.991009
0.991623
0.988429
0.991071
0.99061
0.991924
0.991947
0.992179
0.993945
0.992684
0.994083
0.993476
0.993033
0.983467
0.989622
0.994637
0.985534
0.98632
0.988746
0.995435
0.992387
0.993143
0.991568
0.991516
0.993188
0.991814
0.992937
0.99274

## Sheet: Supplementary Figure 10
Comparing measured and inferred values of baseline eGFR and eGFR slope using the multi-site models in the replication cohort without retraining (related to Supplementary Figure 10)
Replication cohort (without model retraining)
Baseline eGFR (with covariates)		Baseline eGFR (without covariates)		eGFR slope (with covariates)		eGFR slope (without covariates)
Measured	Inferred	Measured	Inferred	Measured	Inferred	Measured	Inferred
125.8	104.147	125.8	99.2193	-0.979379	-0.737511	-0.979379	-0.84674
115.3	74.689	115.3	75.8622	-0.843742	-5.66787	-0.843742	-6.52458
116.8	93.2527	116.8	78.4249	-2.61377	0.181827	-2.61377	-3.09857
105.2	72.2167	105.2	80.1433	-3.11104	-7.73351	-3.11104	-10.0228
92.4	41.7298	92.4	31.6261	-2.04094	-6.38337	-2.04094	-7.99404
114.9	78.195	114.9	85.5838	-0.654883	-8.1611	-0.654883	-7.03069
124.6	87.0605	124.6	77.5211	0.156352	-2.91122	0.156352	-3.24545
107.9	90.7063	107.9	81.1885	-1.38653	-6.16704	-1.38653	-8.47132
123.3	87.7361	123.3	87.7421	-1.72176	-1.88752	-1.72176	-1.65112
124.8	90.7736	124.8	86.1061	-1.04368	-6.1333	-1.04368	-8.54956
101	56.2231	101	52.8046	-2.10972	-5.73521	-2.10972	-9.11294
80.7	78.2031	80.7	76.0178	-2.62674	-9.83713	-2.62674	-9.70778
110.4	84.2556	110.4	73.3619	-7.2887	-1.52431	-7.2887	-3.54588
106.1	81.2991	106.1	74.3959	-1.28035	-3.95975	-1.28035	-5.98871
91.5	79.5245	91.5	75.8925	0.0776	-3.63593	0.0776	-5.25449
107.1	103.51	107.1	103.267	-0.601608	0.353209	-0.601608	-0.138309
97.6	67.0833	97.6	71.7489	-1.63482	-7.52215	-1.63482	-6.507
93.9	83.8436	93.9	74.5786	0.0678657	1.35633	0.0678657	-0.819184
109.6	88.3273	109.6	75.3327	-0.38941	1.17205	-0.38941	-0.820324
73.7	91.307	73.7	83.1238	-1.26804	-4.2393	-1.26804	-4.83775
118	64.3829	118	59.1489	-4.61688	-6.48542	-4.61688	-6.6935
97.7	69.1055	97.7	80.4476	-1.18445	-6.70975	-1.18445	-6.82401
100	38.3507	100	41.3209	-0.697647	-8.85015	-0.697647	-8.66525
126.2	95.9742	126.2	88.3327	-0.300025	-3.16195	-0.300025	-4.26402
127.4	93.8852	127.4	84.8265	-1.09302	-1.7157	-1.09302	-2.49972
120.3	86.0345	120.3	86.0612	-2.4088	-5.18856	-2.4088	-5.40805
103.8	64.8269	103.8	59.4424	-3.96058	-3.16539	-3.96058	-4.28466
122	96.2637	122	85.0189	-0.433801	-5.77425	-0.433801	-6.00802
107.3	72.2657	107.3	61.9017	-1.61752	-2.17156	-1.61752	-3.16573
118.5	86.4349	118.5	79.0879	-0.0554755	-3.86183	-0.0554755	-4.17865
125.6	108.675	125.6	99.5509	-2.70314	-2.73281	-2.70314	-5.03363
102	104.113	102	98.6295	-0.395649	-2.88133	-0.395649	-3.53847
114.5	78.4731	114.5	76.579	-0.660064	-6.90666	-0.660064	-5.29821
90.2	69.6188	90.2	64.6723	-1.9865	-1.4131	-1.9865	-2.60066
81	74.4111	81	71.4829	-2.11057	-3.11647	-2.11057	-3.10194
118	89.3373	118	90.4921	-1.17322	-7.86644	-1.17322	-10.2176
90.3	92.6451	90.3	89.9162	-0.39953	4.39873	-0.39953	2.73501
107.8	79.963	107.8	74.2892	-1.75709	-4.19256	-1.75709	-7.001
101.6	63.7929	101.6	74.2787	-0.543198	-4.07543	-0.543198	-1.02699
126.7	111.518	126.7	111.337	0.308572	-1.26846	0.308572	-1.04512
90.3	104.056	90.3	98.6279	0.353591	0.856289	0.353591	0.435338
65.3	47.0987	65.3	65.216	-2.3874	-7.891	-2.3874	-6.15795
88.5	70.2688	88.5	67.0708	-0.317756	-8.2982	-0.317756	-8.82399
78.7	77.7679	78.7	71.871	-0.164173	-1.34482	-0.164173	-2.84703
94.1	78.7802	94.1	78.671	-1.35544	2.67099	-1.35544	0.663371
119.7	93.0384	119.7	89.4469	-2.1426	-1.89905	-2.1426	-2.4017
120	100.989	120	98.0965	-1.64796	0.824962	-1.64796	-0.604853
115.2	78.8483	115.2	78.8122	-1.23098	-1.56755	-1.23098	-0.569387
105.4	81.6725	105.4	79.3455	-0.848855	-2.33941	-0.848855	-3.75024
123.5	90.8889	123.5	84.9706	-0.401802	-4.89414	-0.401802	-7.05572
91.2	81.4439	91.2	80.1326	-0.627715	-3.83484	-0.627715	-4.83261
119.1	107.643	119.1	99.8812	-0.465185	-1.01854	-0.465185	-3.06093
93.9	68.9391	93.9	64.6398	-3.4619	-6.21701	-3.4619	-7.89556
113.3	80.2422	113.3	77.104	-1.35775	-3.15433	-1.35775	-3.61027
118.7	101.352	118.7	96.946	-1.34083	0.188696	-1.34083	-0.32509
111.2	72.0161	111.2	68.1227	-1.15086	-4.90247	-1.15086	-4.9065
96.7	64.2824	96.7	63.7118	-1.81982	-3.49411	-1.81982	-4.9363
103.6	74.4905	103.6	71.7629	-2.03973	-7.73707	-2.03973	-8.95561
115.5	79.3971	115.5	77.0897	-1.14533	-2.79332	-1.14533	-3.59917
111.6	74.0401	111.6	83.1672	-0.389731	-5.59098	-0.389731	-4.5614
87.4	84.6902	87.4	79.5679	-0.362719	-3.6564	-0.362719	-5.73797
123.2	107.372	123.2	113.235	-2.29977	0.551166	-2.29977	0.329535
111.8	64.166	111.8	61.4876	-5.25152	-7.1892	-5.25152	-5.42432
112.3	84.3486	112.3	77.2946	-0.550347	-0.852445	-0.550347	-2.34435
107	93.4466	107	89.241	-0.885977	-1.68041	-0.885977	-3.41546
98.7	87.4305	98.7	77.8477	-0.0214368	0.870829	-0.0214368	-1.42389
87.9	49.8122	87.9	46.9008	-1.06832	-9.19498	-1.06832	-9.4419
93.8	91.4709	93.8	92.577	0.183279	-2.46541	0.183279	-3.25593
108.9	63.7469	108.9	63.7688	-1.03329	-6.82525	-1.03329	-4.75313
91.7	98.1049	91.7	95.027	-1.91412	2.10905	-1.91412	0.0896818
109	70.1009	109	70.2283	-1.4654	-6.22051	-1.4654	-7.2136
124.7	93.8558	124.7	88.5346	-2.52849	-4.58352	-2.52849	-5.2605
95.8	57.2039	95.8	51.4898	-5.03972	-6.56637	-5.03972	-9.52628
46.5	65.7911	46.5	75.7121	-1.7237	-2.39467	-1.7237	-2.10388
111.7	81.0169	111.7	81.2783	-0.963137	-2.53724	-0.963137	-2.57934
78.8	85.3951	78.8	86.635	-1.38608	-4.44506	-1.38608	-4.86426
94.1	53.4958	94.1	59.6329	-2.25991	-4.79079	-2.25991	-5.86025
126.6	95.2278	126.6	93.5167	-0.72515	-0.664161	-0.72515	-2.5181
90	83.3433	90	82.494	-0.508492	-4.50588	-0.508492	-4.02736
103.1	97.6324	103.1	93.2245	1.12549	-3.58951	1.12549	-6.08309
112.3	90.9992	112.3	82.8222	-1.86092	-4.54606	-1.86092	-4.32442
87.8	77.9558	87.8	74.1127	0.103518	-4.77713	0.103518	-7.26987
107.5	81.2217	107.5	70.9754	-1.0732	-2.34077	-1.0732	-5.21525
110	99.8079	110	99.312	-0.995022	5.41823	-0.995022	4.21721
108.4	103.768	108.4	100.593	-0.851296	2.5056	-0.851296	0.854213
78.3	91.4503	78.3	92.6511	0.00417093	-0.790281	0.00417093	-1.94373
103.8	68.5308	103.8	73.4197	-1.01585	-4.17034	-1.01585	-3.35729
105.4	103.194	105.4	99.5596	0.0984302	-3.33777	0.0984302	-2.50897
109.9	97.3665	109.9	91.1298	-0.416075	-7.18992	-0.416075	-9.16759
114.6	89.0725	114.6	87.9617	-0.217665	-1.06679	-0.217665	-0.132666
122.4	93.5351	122.4	88.5603	-0.182729	-2.85797	-0.182729	-2.72937
103.8	78.1585	103.8	73.908	-3.30998	-3.54531	-3.30998	-7.45564
119.8	85.5912	119.8	73.1945	-0.765553	-0.34615	-0.765553	-1.65236
121.6	89.8524	121.6	87.5295	-1.26425	-7.61446	-1.26425	-8.84101
105.7	72.6083	105.7	70.0756	-2.66412	-6.59953	-2.66412	-8.51977
107.5	78.6877	107.5	71.8771	-1.81826	-3.25607	-1.81826	-5.10936
109.1	92.4865	109.1	92.4124	-0.542022	-4.59683	-0.542022	-5.27026
109.6	73.9411	109.6	76.1743	-0.525326	-8.30689	-0.525326	-8.18975
93.8	65.6355	93.8	81.1664	-3.69102	-3.04415	-3.69102	0.147228
112.6	87.907	112.6	83.1411	-1.12151	-4.5986	-1.12151	-5.83193
105.2	81.2217	105.2	77.2717	-0.512818	-1.79444	-0.512818	-3.52609
92.9	80.6895	92.9	70.6143	-2.06617	-3.37733	-2.06617	-5.76046
96.7	62.5758	96.7	81.3459	-2.36234	-5.32248	-2.36234	-0.114253
104.5	80.6463	104.5	79.1247	-1.20621	-0.234275	-1.20621	-1.82299
105.6	96.9037	105.6	97.1926	-0.704539	-0.746188	-0.704539	-0.365527
97.6	60.0252	97.6	68.7276	-3.05384	-8.66104	-3.05384	-8.45824
93.1	70.1055	93.1	62.9344	-2.03563	-4.26968	-2.03563	-6.0881
95.9	52.3425	95.9	61.4138	-2.78885	-5.96823	-2.78885	-4.43269
110.2	77.0873	110.2	70.87	-0.882627	-1.71651	-0.882627	-3.66411
112.3	75.9198	112.3	66.4929	-1.13721	-2.34881	-1.13721	-2.73418
72.4	47.421	72.4	54.6462	-2.44903	-11.3852	-2.44903	-9.9651
104.3	67.2518	104.3	56.8916	-1.49596	-11.3961	-1.49596	-13.2425
106	82.3844	106	75.3363	-0.294117	-0.0760715	-0.294117	-1.40486
96.7	56.5585	96.7	60.3935	-1.82924	-9.98997	-1.82924	-9.88426
115.7	86.3458	115.7	78.9362	-0.682852	-0.318428	-0.682852	-2.69581
119.5	87.288	119.5	83.9219	-0.391643	-1.87079	-0.391643	-1.92029
104.8	100.092	104.8	93.6764	0.587277	-4.79739	0.587277	-6.1042
95.3	81.1248	95.3	76.597	-0.922498	-0.995838	-0.922498	-1.76032
92	51.5541	92	34.6882	-2.77318	-6.18154	-2.77318	-4.19422
123.3	91.7708	123.3	77.9374	-1.04007	-0.089976	-1.04007	0.6422
119.5	92.2252	119.5	79.9648	-1.31034	-0.807422	-1.31034	-4.22144
114.8	83.2866	114.8	84.5311	-0.82713	-7.41053	-0.82713	-8.11027
119.1	83.2665	119.1	90.4765	-2.44708	-6.43304	-2.44708	-4.10678
99.8	73.6151	99.8	72.1113	-1.38733	-5.03182	-1.38733	-5.87596
74.4	62.2546	74.4	66.4644	-2.21354	-6.88629	-2.21354	-5.969
94.5	51.1185	94.5	56.5581	-2.00228	-7.65343	-2.00228	-6.72787
104.7	44.4436	104.7	48.4862	-1.30213	-12.1331	-1.30213	-9.49471
101.8	100.59	101.8	93.2342	0.440075	-4.40328	0.440075	-6.57465
104.6	81.0983	104.6	76.2191	-1.18336	-6.5141	-1.18336	-5.81341
102.1	70.6293	102.1	78.4457	-1.64831	-4.38568	-1.64831	-3.37096
105.2	68.9413	105.2	81.1688	-2.70129	-10.1704	-2.70129	-5.75173
102.6	66.8855	102.6	64.0741	-1.19475	-7.02296	-1.19475	-7.71929
64.6	54.5958	64.6	64.8056	-2.52856	-6.42053	-2.52856	-5.44285
107.4	75.0665	107.4	68.1347	-0.62462	-2.83359	-0.62462	-3.50135
103	70.0513	103	66.0971	-0.978242	-6.02282	-0.978242	-6.01118
93.9	67.9956	93.9	75.6179	-2.91168	-3.99264	-2.91168	-3.60146
84.7	59.7855	84.7	66.5105	-3.36604	-7.34705	-3.36604	-5.29075
111.4	70.6255	111.4	72.871	-1.40481	-2.62757	-1.40481	-3.14617
89	81.9497	89	78.7735	-0.936866	-5.82479	-0.936866	-4.03269
99.1	70.7577	99.1	75.5368	-2.00128	-10.3486	-2.00128	-9.50658
100.7	61.7119	100.7	58.6399	-3.0701	-14.7829	-3.0701	-13.5518
126.4	92.8803	126.4	97.0252	-1.00765	-7.0233	-1.00765	-6.91335
44.1	63.6913	44.1	62.9365	-4.83504	-6.31184	-4.83504	-5.44512
130.7	92.0961	130.7	86.8682	-1.74808	-2.91635	-1.74808	-2.93411
77.4	68.8171	77.4	65.6376	0.368905	-4.61537	0.368905	-6.25778
116.8	87.5817	116.8	79.6777	-1.27075	-3.09012	-1.27075	-3.76057
92.2	60.9857	92.2	69.6509	-0.982504	-4.45617	-0.982504	-4.52007
114	75.7997	114	65.0157	-0.935048	-2.82661	-0.935048	-3.97274
84.7	87.4228	84.7	92.1961	-2.29677	-2.73021	-2.29677	-3.76893
113.7	86.175	113.7	79.7175	-1.43983	-5.04139	-1.43983	-6.32052
113.2	76.7535	113.2	74.7601	-1.41741	-5.2472	-1.41741	-5.63341
101.7	78.2109	101.7	74.1625	-3.11958	-3.24743	-3.11958	-1.80716
104.4	75.6885	104.4	72.4789	-2.03317	-3.09728	-2.03317	-5.69509
110	81.372	110	82.4317	-1.15576	1.19879	-1.15576	0.459623
103.7	63.1568	103.7	77.0435	-2.11243	-9.70795	-2.11243	-7.44524
116.5	96.2779	116.5	89.7479	-2.19668	-6.33314	-2.19668	-7.2198
105.9	77.359	105.9	73.7301	-2.91227	-3.63607	-2.91227	-4.7235
101	68.0763	101	74.0116	-1.23732	-7.19727	-1.23732	-7.89944
128.7	95.7898	128.7	92.4812	-0.808352	-4.64269	-0.808352	-5.50115
108.3	81.8386	108.3	81.7087	-1.44704	-2.45134	-1.44704	-3.27668
102.6	76.3257	102.6	70.6705	-0.806603	-4.85225	-0.806603	-5.12273
101.3	73.3893	101.3	67.7538	-1.00766	-8.25836	-1.00766	-9.19541
136.7	96.2787	136.7	90.5946	-1.21398	-3.68661	-1.21398	-4.89773
98.8	66.5039	98.8	78.4649	-2.08222	-8.63407	-2.08222	-6.49203
97.9	77.7257	97.9	73.3294	-0.366981	-8.71907	-0.366981	-8.30089
87.1	49.3112	87.1	54.6997	-1.99772	-5.26015	-1.99772	-4.73019
109.6	62.7611	109.6	62.5683	-0.0701133	-6.87145	-0.0701133	-7.40229
102.6	63.7044	102.6	67.1808	-2.07981	-6.0995	-2.07981	-4.8793
61.9	61.37	61.9	60.1586	-3.05461	-8.25313	-3.05461	-5.6666
129.6	89.122	129.6	83.1248	-1.05089	-5.94413	-1.05089	-6.1202
97.5	65.1505	97.5	63.2486	-4.78952	-10.0774	-4.78952	-11.1547
114.7	105.427	114.7	102.878	-1.2421	-3.99603	-1.2421	-5.00217
115.2	83.7226	115.2	78.2559	-3.48833	-11.8576	-3.48833	-13.3483
115	77.7442	115	80.6124	-1.61018	-5.26717	-1.61018	-4.51981
106.1	84.4493	106.1	83.1855	-1.15216	-6.25217	-1.15216	-6.94903
119.6	89.3497	119.6	89.8762	-1.18169	-6.59209	-1.18169	-7.33491
115.4	97.9903	115.4	106.523	-1.57064	-3.91183	-1.57064	-3.57961
113.9	95.5905	113.9	96.454	-1.20242	-3.49123	-1.20242	-3.5886
127.6	104.968	127.6	97.8287	-0.802525	-11.0262	-0.802525	-11.5961
119.6	103.229	119.6	100.377	-0.866618	-5.37853	-0.866618	-5.96354
84.4	66.5029	84.4	69.0395	-2.10561	-9.50401	-2.10561	-9.28365
113.6	87.2673	113.6	91.656	-2.25212	-6.42133	-2.25212	-6.54232
107	70.4204	107	69.9979	-2.5209	-12.5341	-2.5209	-13.7321
117.7	95.4827	117.7	96.3405	-4.77056	-6.09852	-4.77056	-5.46011
121.4	87.2457	121.4	86.1005	-6.46249	-8.71927	-6.46249	-8.33881
118.9	103.075	118.9	100.824	-0.540231	-1.30989	-0.540231	-1.09747
93.5	30.6974	93.5	39.5251	-5.419	-16.5013	-5.419	-13.2721
101.9	76.8027	101.9	89.5539	-1.77912	-8.37518	-1.77912	-3.80196
79.8	60.7267	79.8	58.0086	-5.67387	-10.1845	-5.67387	-10.4294
113.9	64.8338	113.9	76.5187	-2.6308	-10.4409	-2.6308	-8.04467
107.2	85.8647	107.2	83.7894	-1.4027	-6.33146	-1.4027	-7.49965
112.4	78.6291	112.4	78.3405	-0.518889	-6.50253	-0.518889	-6.36331
120.3	101.273	120.3	97.4451	-1.06931	-8.16441	-1.06931	-7.93483
101.3	76.1581	101.3	91.1087	-1.92868	-4.91569	-1.92868	-2.04234
116.9	88.5756	116.9	85.9784	-1.06458	-7.48587	-1.06458	-8.00842
97.4	59.7785	97.4	56.3538	-1.19153	-10.9289	-1.19153	-11.7209
107.9	79.2503	107.9	73.2965	-1.2582	-10.598	-1.2582	-13.4659
113.1	65.4389	113.1	66.8124	-2.49924	-11.5449	-2.49924	-9.78423
114.6	80.733	114.6	71.5721	-1.78958	-10.5935	-1.78958	-12.6204
100.3	68.2437	100.3	65.5316	-1.0307	-5.66672	-1.0307	-7.54403
94.6	59.1463	94.6	65.4053	-2.22018	-13.4078	-2.22018	-13.2425
78.1	47.4407	78.1	58.3049	-4.04883	-5.68412	-4.04883	-3.49477
104.1	94.3212	104.1	102.016	-2.16777	0.0890652	-2.16777	1.73738
89.2	77.8052	89.2	75.4544	-0.803835	-3.76872	-0.803835	-3.51069
71.5	56.8865	71.5	56.4744	-2.49377	-6.89432	-2.49377	-5.99067
98.8	66.5983	98.8	65.3662	-4.63177	-9.69543	-4.63177	-8.76219
122.1	82.9575	122.1	54.77	-0.684323	-9.02411	-0.684323	-10.6278
95.7	68.3817	95.7	67.4572	-4.19681	-4.12456	-4.19681	-3.99572
103.6	64.4038	103.6	68.6956	-4.05379	-4.86	-4.05379	-3.59278
99.2	99.5849	99.2	98.7747	-2.52967	-3.17139	-2.52967	-1.46726
114.4	89.5752	114.4	94.4205	-2.45614	-4.81068	-2.45614	-4.12602
93.7	80.2078	93.7	72.2933	-4.24599	-11.9514	-4.24599	-11.9882
111.7	70.9751	111.7	77.3303	-1.30702	-8.33668	-1.30702	-6.63954
109.2	95.2674	109.2	101.96	-3.24236	-7.62344	-3.24236	-4.97374
96.2	71.7051	96.2	78.0238	-3.32122	-6.8135	-3.32122	-7.04354
75.8	62.8498	75.8	72.1274	-2.39145	-7.64233	-2.39145	-7.72344
110.1	91.0897	110.1	93.3446	-1.05092	-5.8715	-1.05092	-4.38048
108.7	77.0192	108.7	82.1368	-1.95426	-6.86536	-1.95426	-7.49368
130.5	107.858	130.5	104.854	-0.993145	-5.45585	-0.993145	-5.47869
119.5	101.81	119.5	104.58	-1.88897	-7.57686	-1.88897	-6.36439
116.3	87.3585	116.3	86.8973	-0.710524	-4.00676	-0.710524	-2.10632
87.6	69.3181	87.6	70.7186	-0.609321	-7.35587	-0.609321	-5.1688
110.8	77.4338	110.8	78.1226	-2.37076	-10.3586	-2.37076	-10.4584
103.3	81.3379	103.3	80.2296	-1.75738	-10.7239	-1.75738	-11.3974
108.4	66.9461	108.4	71.7909	-1.60858	-9.23593	-1.60858	-8.44669
102.3	67.6974	102.3	68.7119	-3.41573	-9.98055	-3.41573	-9.23896
103.2	70.6047	103.2	68.7855	-1.31032	-5.04847	-1.31032	-5.27558
126	98.6828	126	97.3958	-0.760691	-4.3092	-0.760691	-3.82674
85.9	68.5762	85.9	73.3563	-3.01053	-4.08329	-3.01053	-3.1351
112.5	84.719	112.5	91.7576	-1.48443	-3.26171	-1.48443	-1.81071
114.8	101.901	114.8	98.1607	-0.301816	-5.72758	-0.301816	-5.69489
114.7	82.0008	114.7	84.3527	-1.25525	-0.619049	-1.25525	0.396413
98.5	66.8407	98.5	62.6226	-1.95691	-3.17583	-1.95691	-3.88254
117.5	83.6446	117.5	87.0086	-3.09814	-2.37021	-3.09814	-1.50295
129.7	95.8402	129.7	90.5435	-1.05574	-8.31986	-1.05574	-7.96524
109.3	85.2724	109.3	90.6397	-1.21381	-9.62651	-1.21381	-10.1829
96.3	60.0065	96.3	72.5422	-4.42676	-8.68088	-4.42676	-4.6694
108.5	79.5343	108.5	79.1608	-1.27542	-0.514564	-1.27542	0.628726
116.9	95.4544	116.9	102.045	-0.874851	-3.26305	-0.874851	-2.40389
115.2	91.9207	115.2	86.5973	-2.48215	-4.16222	-2.48215	-4.30243
75.9	58.9445	75.9	70.9529	-1.56081	-10.4375	-1.56081	-7.17082
113.6	67.1172	113.6	67.7853	-2.14794	-11.4669	-2.14794	-8.39963
119.8	94.8864	119.8	92.3296	-0.795263	-3.7559	-0.795263	-4.36324
127.9	110.584	127.9	113.589	-0.549005	-3.63972	-0.549005	-3.15362
97	64.2192	97	69.0921	-1.85527	-12.4051	-1.85527	-11.8682
127.3	97.1741	127.3	92.0661	-1.72433	-9.0509	-1.72433	-9.94266
94	60.2052	94	62.68	-5.69309	-8.43865	-5.69309	-6.45542
141.9	107.646	141.9	98.528	-0.575442	-7.52135	-0.575442	-8.82657
113.8	83.2933	113.8	82.7722	-2.72823	-9.62142	-2.72823	-7.5807
114.7	99.0967	114.7	97.9175	-2.37868	-7.81781	-2.37868	-9.23822
106.7	67.6985	106.7	71.8696	-1.13479	-13.394	-1.13479	-10.462
124.1	84.5215	124.1	76.0355	-1.3236	-8.44971	-1.3236	-9.77104
123.6	74.8032	123.6	70.9296	-1.30551	-8.0889	-1.30551	-7.53532
126.2	88.8241	126.2	85.7267	-0.460262	-11.8236	-0.460262	-11.0418
91.7	50.2526	91.7	67.921	-2.23055	-13.2235	-2.23055	-8.24913
106.7	79.6271	106.7	89.6735	-1.94729	-6.16108	-1.94729	-4.20429
109.7	69.4003	109.7	62.5476	-1.92209	-7.91226	-1.92209	-6.71759
106.1	50.3532	106.1	45.9438	-2.00818	-10.4644	-2.00818	-9.56444
149.1	116.868	149.1	112.197	-2.26603	-8.05733	-2.26603	-7.04439
87.1	70.7251	87.1	70.1869	-5.60307	-10.3638	-5.60307	-9.90789
99.3	93.3591	99.3	92.1172	-1.98718	-4.86857	-1.98718	-5.46637
108.2	81.9588	108.2	82.3672	-3.39102	-7.66961	-3.39102	-8.26979
120.3	95.7037	120.3	81.2991	-5.1716	-6.45436	-5.1716	-9.3692
101.8	75.1896	101.8	86.0418	-4.89167	-3.71797	-4.89167	-1.86458
117.4	97.4569	117.4	99.9502	-1.24919	-7.8161	-1.24919	-7.87676
122.2	98.9376	122.2	97.7373	-2.05043	-10.3098	-2.05043	-10.5763
93.7	87.8239	93.7	87.2756	-1.56295	-8.96718	-1.56295	-10.249
118.7	94.8783	118.7	92.8424	-0.695518	-5.00938	-0.695518	-3.39236
126.4	91.9089	126.4	98.0336	-1.25492	-5.95953	-1.25492	-6.36201
113.6	94.5455	113.6	91.2662	-0.612164	-1.84619	-0.612164	-2.2785
114.7	71.3162	114.7	79.772	-1.9103	-9.24926	-1.9103	-5.78768
113.4	84.9784	113.4	82.4472	-3.10011	-8.69062	-3.10011	-9.30983
104.9	81.1337	104.9	84.1027	-4.55029	-5.47536	-4.55029	-4.87408
100.9	58.144	100.9	51.5297	-4.89029	-7.11417	-4.89029	-7.22416
112.6	60.6375	112.6	58.5897	-6.48959	-9.42958	-6.48959	-7.27516
108.1	91.4959	108.1	83.8316	-0.0257094	-8.24046	-0.0257094	-11.4212
123.2	75.2462	123.2	75.6207	-3.74728	-3.30344	-3.74728	-2.64269
101.5	62.642	101.5	69.8292	-1.0002	-10.683	-1.0002	-8.22413
122.8	81.601	122.8	76.592	-3.72836	-6.86576	-3.72836	-8.6024
117.3	89.3643	117.3	87.4008	-0.434517	-5.92348	-0.434517	-4.53409
116.8	83.6775	116.8	84.6691	-4.61524	-12.647	-4.61524	-11.5738
113.4	107.476	113.4	104.707	-4.07379	-11.6171	-4.07379	-11.0143
99.9	72.2294	99.9	72.2097	-1.26083	-6.65482	-1.26083	-7.99815
120.5	79.0558	120.5	81.863	-5.61884	-4.40408	-5.61884	-2.40458
119.3	85.939	119.3	82.0109	-1.30244	-8.40781	-1.30244	-8.40374
116.4	89.2214	116.4	82.1611	-3.46167	-5.8303	-3.46167	-6.56338
116.4	94.4379	116.4	96.0979	-1.13038	0.426287	-1.13038	1.13738
100.3	70.2476	100.3	74.8698	-7.05291	-6.59079	-7.05291	-4.73869
87.4	83.8631	87.4	87.3881	-5.20573	-3.76739	-5.20573	-2.73974
105.8	58.974	105.8	60.6887	-2.52886	-13.5323	-2.52886	-12.2406
86.6	66.7314	86.6	72.4227	-1.31772	-12.9677	-1.31772	-12.1854
98.1	72.4661	98.1	75.772	-5.07891	-9.91898	-5.07891	-8.45732
109.8	88.0176	109.8	92.1011	-1.15389	-4.14923	-1.15389	-4.96728
126.8	85.589	126.8	90.57	-1.03375	-6.85793	-1.03375	-5.72682
141	97.6643	141	99.4847	-5.66338	-14.7202	-5.66338	-15.046
84.1	57.2183	84.1	64.3751	-2.57591	-11.0035	-2.57591	-8.87384
127.1	91.6632	127.1	85.8133	-1.80429	-8.55189	-1.80429	-8.60992
127	86.2428	127	92.3505	-0.830859	-13.3873	-0.830859	-13.931
110.4	92.239	110.4	96.4155	-1.44559	-6.13881	-1.44559	-5.0312
101.6	80.1442	101.6	74.8513	-6.96813	-9.05164	-6.96813	-11.0839
123.3	91.2528	123.3	85.6057	-7.18934	-8.79734	-7.18934	-7.59609
117.3	93.513	117.3	95.6286	-1.42409	-8.08283	-1.42409	-6.05432
141.2	95.323	141.2	93.9329	-1.36239	-11.1623	-1.36239	-9.01185
127.7	86.9401	127.7	87.0594	-2.55896	-10.8155	-2.55896	-9.25057
88.2	89.8569	88.2	84.1197	-2.2533	-10.4232	-2.2533	-11.5217
115.9	97.5301	115.9	98.8298	-5.38081	-5.86236	-5.38081	-4.94614
84.9	106.329	84.9	101.259	-0.852528	-4.82394	-0.852528	-6.43129
125	96.75	125	98.3429	-0.801042	-6.2889	-0.801042	-3.92538
112.5	105.525	112.5	109.523	-1.10926	-4.52775	-1.10926	-3.7366
127.1	111.494	127.1	107.496	-2.27184	-5.19377	-2.27184	-4.81519
128.7	95.53	128.7	94.577	-1.27991	-7.27955	-1.27991	-4.83432
112.1	93.4664	112.1	91.6383	-5.09418	-2.94026	-5.09418	-2.12735
112.4	101.535	112.4	96.0907	-2.24678	-10.5462	-2.24678	-9.21795
75.3	NA	75.3	95.5463	-2.07643	NA	-2.07643	-0.597149
81	NA	81	80.492	-0.0643674	NA	-0.0643674	-6.09062
104.4	NA	104.4	82.7666	-1.28144	NA	-1.28144	-0.0165186
119.1	NA	119.1	105.295	-3.44792	NA	-3.44792	-8.30718
120.3	NA	120.3	77.9474	-5.40694	NA	-5.40694	-6.1354

## Sheet: Supplementary Figure 16
Comparing the multi-site models with alternative models (related to Supplementary Figure 16)
	baseline eGFR		eGFR slope
Input CpG sites	with covariates	without covariates	with covariates	without covariates
All	0.762379	0.718521	0.551238	0.527825
Corrected p<0.05	0.699225	0.550978	0.399217	0.219422
Significant at FDR=0.05	0.74349	0.662097	0.451201	0.34265
Most significant	0.714529	0.599995	0.449973	0.339436
covariate only	0.621159	NA	0.368034	NA
